# Supplementary material for: Engineering a new-to-nature cascade for phosphate-dependent formate to formaldehyde conversion in vitro and in vivo
Source: Nat Commun. 2023 May 9;14:2682. doi: 10.1038/s41467-023-38072-w (PMC10170137; doi:10.1038/s41467-023-38072-w)
Supplement: Supplementary file 3 — Supplementary Data 1 [file 41467_2023_38072_MOESM3_ESM.xlsx]

## Sheet: Sheet1
reagent	supplier	catalog number
10,000 MWCO Amicon Ultra filters	Merck KGaA; Darmstadt, Germany	UFC8010
30,000 MWCO Amicon Ultra filters	Merck KGaA; Darmstadt, Germany	UFC8030
acetic acid	Merck KGaA; Darmstadt, Germany	A6283
acetonitrile	Merck KGaA; Darmstadt, Germany	34851
acetyl acetone	Merck KGaA; Darmstadt, Germany	P7754
acetyl chloride	Merck KGaA; Darmstadt, Germany	320129
acetyl phosphate	Merck KGaA; Darmstadt, Germany	1409
ADP	Merck KGaA; Darmstadt, Germany	A2754
ammonium acetate	Merck KGaA; Darmstadt, Germany	A7262
ammonium bicarbonate	Merck KGaA; Darmstadt, Germany	A6141
ammonium formate	Merck KGaA; Darmstadt, Germany	9735
ATP	Merck KGaA; Darmstadt, Germany	A9187
BsaI-HF v2	New England Biolabs GmbH, Frankfurt am Main, Germany	R3733L
CaCl2	Merck KGaA; Darmstadt, Germany	383147
cacodylate	Merck KGaA; Darmstadt, Germany	C4945
CellLytic B Cell Lysis Reagent	Merck KGaA; Darmstadt, Germany	B7435
CoA	Merck KGaA; Darmstadt, Germany	C3144
dATP	Thermo Fisher Scientific, Waltham, MA, USA	R0141
dCTP	Thermo Fisher Scientific, Waltham, MA, USA	R0151
dGTP	Thermo Fisher Scientific, Waltham, MA, USA	R0161
diethyl ether	Merck KGaA; Darmstadt, Germany	673811
dNTPs	Thermo Fisher Scientific, Waltham, MA, USA	R1122
dTTP	Thermo Fisher Scientific, Waltham, MA, USA	R0171
FastAP	Thermo Fisher Scientific, Waltham, MA, USA	EF0651
FastDigest BamHI with 5x Fast Digest Buffer	Thermo Fisher Scientific, Waltham, MA, USA	FD0054
FastDigest DpnI with 5x Fast Digest Buffer	Thermo Fisher Scientific, Waltham, MA, USA	FD1704
FastDigest HindIII with 5x Fast Digest Buffer	Thermo Fisher Scientific, Waltham, MA, USA	FD0504
FastDigest NdeI with 5x Fast Digest Buffer	Thermo Fisher Scientific, Waltham, MA, USA	FD0585
FastDigest XhoI with 5x Fast Digest Buffer	Thermo Fisher Scientific, Waltham, MA, USA	FD0695
formaldehyde	Merck KGaA; Darmstadt, Germany	252549
formic acid	Merck KGaA; Darmstadt, Germany	F0507
formic acid methanol	Honeywell, Morristown, New Jersey, USA	34671
glycerol	Merck KGaA; Darmstadt, Germany	G5516
glycolic acid	Merck KGaA; Darmstadt, Germany	124737
HEPES sodium salt	Merck KGaA; Darmstadt, Germany	H7006
imidazole	Carl Roth GmbH, Karlsruhe, Germany	3899.4
iodoacetamide	Merck KGaA; Darmstadt, Germany	I1149
IPTG	Merck KGaA; Darmstadt, Germany	I6758
KCl	Merck KGaA; Darmstadt, Germany	P9541
KOH	Merck KGaA; Darmstadt, Germany	484016
M9 Minimal Salts, 5X	Merck KGaA; Darmstadt, Germany	M6030
MgCl2	Merck KGaA; Darmstadt, Germany	M8266
MgSO4 x 4 H2O	Merck KGaA; Darmstadt, Germany	M2773
Mini-PROTEAN TGX Gel, 4-20%	BioRad; Hercules, CA, USA	4561095
MnCl2 x H2O	Merck KGaA; Darmstadt, Germany	13220
Molecular Dimensions PEG 500 MME 250ML	Thermo Fisher Scientific, Waltham, MA, USA	NC0630369
MOPS	Merck KGaA; Darmstadt, Germany	M3183
Na2HPO4	Merck KGaA; Darmstadt, Germany	S0876
N-acetyl-g-glutamic acid	Merck KGaA; Darmstadt, Germany	855642
NaCl	Merck KGaA; Darmstadt, Germany	S9888
NAD+	Merck KGaA; Darmstadt, Germany	481911
NADH	Merck KGaA; Darmstadt, Germany	10128023001
NADPH	Merck KGaA; Darmstadt, Germany	NADPH-RO
NH4Cl	Merck KGaA; Darmstadt, Germany	254134
NucleoSpin Gel and PCR Clean‑up, Mini kit for gel extraction and PCR clean up	Machery Nagel, Düren, Germany	740609
NucleoSpin Plasmid, Mini kit for plasmid DNA	Machery Nagel, Düren, Germany	740588
PEG 4000	Merck KGaA; Darmstadt, Germany	8.0749
phosphoenol pyruvate	Merck KGaA; Darmstadt, Germany	860077
Pierce bicinchoninic acid (BCA) protein assay kit	Thermo Fisher Scientific, Waltham, MA, USA	23227
Pierce™ Lane Marker Reducing Sample Puffer	Thermo Fisher Scientific, Waltham, MA, USA	39000
potassium bromide	Merck KGaA; Darmstadt, Germany	243418
Potassium phosphate dibasic	Merck KGaA; Darmstadt, Germany	P3786
Potassium phosphate monobasic	Merck KGaA; Darmstadt, Germany	P5655
potassium thiocyanate	Merck KGaA; Darmstadt, Germany	P3011
Pyruvate Kinase/Lactic Dehydrogenase enzymes from rabbit muscle	Merck KGaA; Darmstadt, Germany	P0294
Q5 High-Fidelity DNA Polymerase with Q5 Reaction Buffer	New England Biolabs GmbH, Frankfurt am Main, Germany	M0491L
ROTIPHORESE®10x SDS-PAGE	Carl Roth GmbH, Karlsruhe, Germany	3060.2
Simply Blue SafeStain	Thermo Fisher Scientific, Waltham, MA, USA	LC6060
Sodium formate	Merck KGaA; Darmstadt, Germany	71539
sodium lauroyl sarcosinate	Merck KGaA; Darmstadt, Germany	L9150
T4 DNA Ligase with 10x T4 DNA Ligase Reaction Buffer	New England Biolabs GmbH, Frankfurt am Main, Germany	M0202S
Taq DNA Polymerase with Standard Taq (Mg-free) Buffer	New England Biolabs GmbH, Frankfurt am Main, Germany	M0320S
thiamine-HCl	Merck KGaA; Darmstadt, Germany	T4625
TPP	Merck KGaA; Darmstadt, Germany	C8754
trifluoroacetic acid	Merck KGaA; Darmstadt, Germany	T6508
tris(2-carboxyethyl)phosphine	Merck KGaA; Darmstadt, Germany	68957
trypsin	Promega, Madison, WI, USA	VA9000
tryptone	Merck KGaA; Darmstadt, Germany	T9410
yeast extract	Merck KGaA; Darmstadt, Germany	1.13885
γ-PGA (Na+ form, LM)	Merck KGaA; Darmstadt, Germany	G1049
