# Supplementary material for: Engineering a new-to-nature cascade for phosphate-dependent formate to formaldehyde conversion in vitro and in vivo
Source: Nat Commun. 2023 May 9;14:2682. doi: 10.1038/s41467-023-38072-w (PMC10170137; doi:10.1038/s41467-023-38072-w)
Supplement: Supplementary file 4 — Supplementary Data 2 [file 41467_2023_38072_MOESM4_ESM.xlsx]

## Sheet: Sheet1
name	relevant genotype	source
pCA24N_EcAckA	pCA24N with Escherichia coli ackA, under control of the T7lac promoter and lacI	ASKA collection1
pCA24N_EcASD	pCA24N with Escherichia coli asd, under control of the T7lac promoter and lacI	ASKA collection1
pCA24N_EcArgC	pCA24N with Escherichia coli argC, under control of the T7lac promoter and lacI	ASKA collection1
pCA24N_EcGapA	pCA24N with Escherichia coli gapA, under control of the T7lac promoter and lacI	ASKA collection1
pCA24N_EcProA	pCA24N with Escherichia coli proA, under control of the T7lac promoter and lacI	ASKA collection1
pCDFDuet-1_EcAckA_GFP	pCDFDuet-1 with Escherichia coli ackA under control of the T7lac promoter and lacI, sfGFP under constitutive promoter	This study
pCDFDuet-1_EcAckA_AtArgC	pCDFDuet-1 with Escherichia coli ackA, Arabidopsis thaliana argC, under control of the T7lac promoter and lacI	This study
pCDFDuet-1_EcAckA_BcArgC	pCDFDuet-1 with Escherichia coli ackA, Bacillus clausii argC, under control of the T7lac promoter and lacI	This study
pCDFDuet-1_EcAckA_CsArgC	pCDFDuet-1 with Escherichia coli ackA, Caldicellulosiruptor saccharolyticus argC, under control of the T7lac promoter and lacI	This study
pCDFDuet-1_EcAckA_DaArgC	pCDFDuet-1 with Escherichia coli ackA, Denitrovibrio acetiphilus argC, under control of the T7lac promoter and lacI	This study
pCDFDuet-1_EcAckA_DaArgC1	pCDFDuet-1 with Escherichia coli ackA, Denitrovibrio acetiphilus argC G182V, under control of the T7lac promoter and lacI	This study
pCDFDuet-1_EcAckA_DaArgC2	pCDFDuet-1 with Escherichia coli ackA, Denitrovibrio acetiphilus argC S178V G182V, under control of the T7lac promoter and lacI	This study
pCDFDuet-1_EcAckA_DaArgC3	pCDFDuet-1 with Escherichia coli ackA, Denitrovibrio acetiphilus argC S178V G182V L233I, under control of the T7lac promoter and lacI	This study
pCDFDuet-1_EcAckA_DaArgC2*	pCDFDuet-1 with Escherichia coli ackA, Denitrovibrio acetiphilus argC S178V, under control of the T7lac promoter and lacI	This study
pCDFDuet-1_EcAckA_DaArgC3*	pCDFDuet-1 with Escherichia coli ackA, Denitrovibrio acetiphilus argC S178V L233I, under control of the T7lac promoter and lacI	This study
pCDFDuet-1_EcAckA_EcArgC	pCDFDuet-1 with Escherichia coli ackA, Escherichia coli argC, under control of the T7lac promoter and lacI	This study
pCDFDuet-1_EcAckA_PtArgC	pCDFDuet-1 with Escherichia coli ackA, Pseudidiomarina taiwanensis argC, under control of the T7lac promoter and lacI	This study
pCDFDuet-1_BsmHACL_DaArgC	pCDFDuet-1 with beach sand metagenome hacl and Denitrovibrio acetiphilus argC, under control of the T7lac promoter and lacI	This study
pCDFDuet-1_BsmHACL_DaArgC3	pCDFDuet-1 with beach sand metagenome hacl and Denitrovibrio acetiphilus argC S178V G182V L233I, under control of the T7lac promoter and lacI	This study
pCDFDuet-1_BsmHACL_BsACS	pCDFDuet-1 with beach sand metagenome hacl and Bacillus subtilis acs, under control of the T7lac promoter and lacI	This study
pETDuet-1_PCT5_LmACR-EcAckA-EcAldA	pETDuet-1 with codon optimized Listeria monocytogenes acr, Escherichia coli ackA and Escherichia coli aldA in a synthetic operon under control of the cumate inducible CT5 promoter and cymR	This study
pETDuet-1_PCT5_LmACR-EcAldA	pETDuet-1 with codon optimized Listeria monocytogenes acr and Escherichia coli aldA in a synthetic operon under control of the cumate inducible CT5 promoter and cymR	Chou et al.2
pET28a_GFP	pET-28a(+) with sfGFP under constitutive promoter	This study
pET28a_AtArgC	pET-28a(+) with h Arabidopsis thaliana argC under control of the T7lac promoter and lacI	This study
pET28a_BcArgC	pET-28a(+) with Bacillus clausii argC under control of the T7lac promoter and lacI	This study
pET28a_BsACS	pET-28a(+) with Bacillus subtilis acs under control of the T7lac promoter and lacI	This study
pET28a_CsArgC	pET-28a(+) with Caldicellulosiruptor saccharolyticus argC under control of the T7lac promoter and lacI	This study
pET28a_DaArgC	pET-28a(+) with Denitrovibrio acetiphilus argC under control of the T7lac promoter and lacI	This study
pET28a_DaArgC1	pET-28a(+) with Denitrovibrio acetiphilus argC G182V, under control of the T7lac promoter and lacI	This study
pET28a_DaArgC2	pET-28a(+) with Denitrovibrio acetiphilus argC S178V G182V, under control of the T7lac promoter and lacI	This study
pET28a_DaArgC3	pET-28a(+) with Denitrovibrio acetiphilus argC S178V G182V L233I, under control of the T7lac promoter and lacI	This study
pET28a_DaArgC2*	pET-28a(+) with Denitrovibrio acetiphilus argC G182V, under control of the T7lac promoter and lacI	This study
pET28a_DaArgC3*	pET-28a(+) with Denitrovibrio acetiphilus argC S178V L233I, under control of the T7lac promoter and lacI	This study
pET28a_LmACR	pET-28a(+) with Listeria monocytogenes acr under control of the T7lac promoter and lacI	This study
pET28a_PtArgC	pET-28a(+) with Pseudidiomarina taiwanensis argC, under control of the T7lac promoter and lacI	This study
pET28a_StAckA	pET-28a(+) with Salmonella typhimurium ackA, under control of the T7lac promoter and lacI	TWIST Bioscience
pMC_V_01_Part Entry sfGFP	AmpR, sfGFP under constitutive promoter	Stukenberg et al.3
1	Kitagawa, M. et al. Complete set of ORF clones of Escherichia coli ASKA library (a complete set of E. coli K-12 ORF archive): unique resources for biological research. DNA Res. 12, 291-299, doi:10.1093/dnares/dsi012 (2005).
2	Chou, A., Clomburg, J. M., Qian, S. & Gonzalez, R. 2-Hydroxyacyl-CoA lyase catalyzes acyloin condensation for one-carbon bioconversion. Nat. Chem. Biol. 15, 900-906, doi:10.1038/s41589-019-0328-0 (2019).
3	Stukenberg, D. et al. The Marburg Collection: A Golden Gate DNA Assembly Framework for Synthetic Biology Applications in Vibrio natriegens. ACS Synth. Biol. 10, 1904-1919, doi:10.1021/acssynbio.1c00126 (2021).
