# Supplementary material for: Engineering a new-to-nature cascade for phosphate-dependent formate to formaldehyde conversion in vitro and in vivo
Source: Nat Commun. 2023 May 9;14:2682. doi: 10.1038/s41467-023-38072-w (PMC10170137; doi:10.1038/s41467-023-38072-w)
Supplement: Supplementary file 5 — Supplementary Data 3 [file 41467_2023_38072_MOESM5_ESM.xlsx]

## Sheet: Sheet1
name	sequence
28a_RDM_fw	GAGCGAGAGAGACCGCTGCTAACAAAGCCCG
28a_RDM_rv	GAGCATAAGAGACCGTGATGATGATGATGATGGC
28a_BsaI_fw	GAGGGTCTCACGAGCACCACCACC
28a_BsaI_rv	GAGGGTCTCACATATGGTATATCTCCTTCTTAAAGTTAAAC
ASKA-argC_BsaI_fw	GTTGGTCTCATATGTTGAATACGCTGATTGTGGG
ASKA_CDFDuet_BsaI_rv	GACGGTCTCGCTCGAGTTAGCGGCCGCATAGG
AtArgC_fw	GTTGGTCTCATATGAGTACCGCAAGC
AtArgC_rv	GACGGTCTCGCTCGAGCGGGAACAGGGGTTG
BcArgC_fw	GTTGGTCTCATATGGAAGTTGGCATTATTGG
BcArgC_rv	GACGGTCTCGCTCGAGCGGGTACATAGGAACTG
CsArgC_fw	GTTGGTCTCATATGATCAAAGCCAGCATTATTGG
CsArgC_rv	GACGGTCTCGCTCGAGAAAATATTCACCAACAATGACC
DaArgC_RDM_fw	GAGGGTCTCATATGAAGGTTTCGGTTATCGG
DaArgC_RDM_rv	GAGGGTCTCGCTCGAGTTATAAGATCCCG
DaArgC_fw	GTTGGTCTCATATGAAGGTTTCGGTTATCG
DaArgC_rv	GACGGTCTCGCTCGAGTAAGATCCCGAGTGTATCG
DaArgC_S178_NNK	GATCATTGCGGACTCCAAANNKGGGGTGACCGGGGCCGGTC
DaArgC_S178_rv	GGAGTCCGCAATGATCCCCTCTGGTGAGATCAAGCCGGCC
DaArgC_G182_NNK	CTCCAAATCTGGGGTGACCNNKGCCGGTCGTAAGGCCGAC
DaArgC_G182_rv	GGTCACCCCAGATTTGGAGTCCGCAATGATCCCCTCTGG
DaArgC_A183_NNK	CAAATCTGGGGTGACCGGGNNKGGTCGTAAGGCCGACATTG
DaArgC_A183_rv	CCCGGTCACCCCAGATTTGGAGTCCGCAATGATCCCCTC
DaArgC_Y203_NNK	CAATGAGGACTTTCGTCCTNNKGCCATTTTCTCACACCGTC
DaArgC_Y203_rv	GGACGAAAGTCCTCATTGCACTCACAGAAGGAATACGC
DaArgC_L233_WDK	CGTCTTATTCACCCCGCACWDKATCCCTGCAAGTAAGGGC
DaArgC_L233_rv	GTGCGGGGTGAATAAGACGTTCGTCTCTTTTCCAGTCTC
DaArgC_GV_S178_NNK	GATCATTGCGGACTCCAAANNKGGGGTGACCGTGGCCGGTC
DaArgC_GV_A183_NNK	CAAATCTGGGGTGACCGTGNNKGGTCGTAAGGCCGACATTG
DaArgC_GV_A183_rv	CACGGTCACCCCAGATTTGGAGTCCGCAATGATCCCCTC
DaArgC_SV-GV_A183_NNK	CAAAGTGGGGGTGACCGTGNNKGGTCGTAAGGCCGACATTG
DaArgC_SV-GV_A183_rv	CACGGTCACCCCCACTTTGGAGTCCGCAATGATCCCCTC
DaArgC_S178V-G182_fw	CAAAGTGGGGGTGACCGGGGCCGGTCGTAAGGCC
DaArgC_S178V-G182_rv	GGCCTTACGACCGGCCCCGGTCACCCCCACTTTG
GFP_BsaI_fw	GAGTATGAGAGACCTCGTGAGACGGAAAGTGAAAC
GFP_BsaI_rv	GAGCTCGAGAGACCCATGAGACGTATAAACGCAG
PtArgC_fw	GTTGGTCTCATATGCACCAGGAAAAAAGC
PtArgC_rv	GACGGTCTCGCTCGAGCAACACGGCACTACG
pCDF_BsaI_fw	GAGGGTCTCACGAGTCTGGTAAAGAAAC
pCDF_BsaI_rv	GAGGGTCTCACATAATGTATATCTCCTTCTTATAC
Duet_DOWN1	GATTATGCGGCCGTGTACAA
T7term	TGCTAGTTATTGCTCAGCGG
RDM_DaArgC_fw	CATCATCATCATCACGGTCTCTTATG
RDM_DaArgC_rv	GCAGCGGTCTCTCTCGAGTTA
Bold font indicates BsaI recognition site, underlined letters indicate oligonucleotide overhangs. Degenerate codons are indicated in italics.
Nucleotides are named according to IUPAC one-letter code, including degenerate primers:
one-letter code	possible nucleotides
N	A, T, G, C
K	T, G
W	A, T
D	A, T, G
