# Supplementary material for: Engineering a new-to-nature cascade for phosphate-dependent formate to formaldehyde conversion in vitro and in vivo
Source: Nat Commun. 2023 May 9;14:2682. doi: 10.1038/s41467-023-38072-w (PMC10170137; doi:10.1038/s41467-023-38072-w)
Supplement: Supplementary file 6 — Supplementary Data 4 [file 41467_2023_38072_MOESM6_ESM.xlsx]

## Sheet: Sheet1
construct	insert/template	primer fw	primer rv
DaArgC3_RDM_template	pCDFDuet-1_EcAckA_DaArgC3	DaArgC_RDM_fw	DaArgC_RDM_rv
	pET28a	28a_RDM_fw	28a_RDM_rv
pCDFDuet-1_EcAckA_GFP	pCDFDuet-1_EcAckA_DaArgC	pCDF_BsaI_fw	pCDF_BsaI_rv
	pMC_V_01_Part Entry sfGFP	GFP_BsaI_fw	GFP_BsaI_rv
pET28a_GFP	pET28a	28a_BsaI_fw	28a_BsaI_rv
	pMC_V_01_Part Entry sfGFP	GFP_BsaI_fw	GFP_BsaI_rv
pCDFDuet-1_EcAckA_AtArgC	AtArgC*
	pCDFDuet-1_EcAckA_GFP
pCDFDuet-1_EcAckA_BcArgC	BcArgC*
	pCDFDuet-1_EcAckA_GFP
pCDFDuet-1_EcAckA_CsArgC	CsArgC*
	pCDFDuet-1_EcAckA_GFP
pCDFDuet-1_EcAckA_DaArgC	DaArgC*
	pCDFDuet-1_EcAckA_GFP
pCDFDuet-1_EcAckA_EcArgC	pCA24N_EcArgC	ASKA-argC_BsaI_fw	ASKA_CDFDuet_BsaI_rv
	pCDFDuet-1_EcAckA_GFP
pCDFDuet-1_EcAckA_PtArgC	PtArgC*
	pCDFDuet-1_EcAckA_GFP
pET28a_GFP	pCDFDuet-1_EcAckA_GFP	GFP_BsaI_fw (pET28a)	GFP_BsaI_rv
	pET28a	28a_Cterm_BsaI_fw	28a_Cterm_BsaI_rv
pET28a_AtArgC	pCDFDuet-1_EcAckA_AtArgC	AtArgC_fw	AtArgC_rv
	pET28a_GFP
pET28a_BcArgC	pCDFDuet-1_EcAckA_BcArgC	BcArgC _fw	BcArgC_rv
	pET28a_GFP
pET28a_BsACS	BsACS*
	pET28a
pET28a_CsArgC	pCDFDuet-1_EcAckA_CsArgC	CsArgC_fw	CsArgC_rv
	pET28a_GFP
pET28a_DaArgC	pCDFDuet-1_EcAckA_DaArgC	DaArgC_fw	DaArgC_rv
	pET28a_GFP
pET28a_LmACR	LmACR*
	pET28a
pET28a_PtArgC	pCDFDuet-1_EcAckA_PtArgC	PtArgC_fw	PtArgC_rv
	pET28a_GFP
Gene fragments are indicated by *. Conditions given for DaArgC also apply to the DaArgC variants.
