# Supplementary material for: Engineering a new-to-nature cascade for phosphate-dependent formate to formaldehyde conversion in vitro and in vivo
Source: Nat Commun. 2023 May 9;14:2682. doi: 10.1038/s41467-023-38072-w (PMC10170137; doi:10.1038/s41467-023-38072-w)
Supplement: Supplementary file 8 — Source Data [file 41467_2023_38072_MOESM8_ESM.zip]

Archive with 1 entries (1 files):
- Nattermann_et_al._SourceData.xlsx
