# Supplementary material for: Engineering a new-to-nature cascade for phosphate-dependent formate to formaldehyde conversion in vitro and in vivo
Source: Nat Commun. 2023 May 9;14:2682. doi: 10.1038/s41467-023-38072-w (PMC10170137; doi:10.1038/s41467-023-38072-w)
Supplement: Supplementary file 8 — Source Data [file 41467_2023_38072_MOESM8_ESM.zip › Nattermann_et_al._SourceData.xlsx]

## Sheet: Fig. 1c
		NADPH			NADH
		THF	CoA	Pi	THF	CoA	Pi
	biomass	0.038	0	0.038	0.045	0.006	0.045
	g6p_c	0.4	0	0.4	0.476	0.068	0.476
	f6p_c	0.4	0	0.4	0.476	0.068	0.476
	e4p_c	0.588	0	0.588	0.7	0.1	0.7
	r5p_c	0.476	0	0.476	0.567	0.081	0.567
	g3p_c	0.769	0	0.769	0.915	0.131	0.915
	3pg_c	0.952	0	0.952	1.138	0.163	1.138
	pep_c	0.952	0	0.952	1.138	0.163	1.138
	pyr_c	1.053	0	1.053	1.261	0.18	1.261
	accoa_c	1.333	0	1.333	1.609	0.23	1.609
	akg_c	0.615	0	0.615	0.729	0.104	0.729
	succoa_c	0.702	0	0.702	0.833	0.119	0.833
	oaa_c	0.93	0	0.93	1.111	0.159	1.111

## Sheet: Fig. 1b
	for_ub	1_THF_NADPH	1_THF_NADH	2_CoA_NADPH	2_CoA_NADH	3_Pi_NADPH	3_Pi_NADH
0	1	8.89504	5.1435	19.7259	9.16471	12.8786	6.61567
1	2	9.4675	5.71595	20.2489	9.16471	13.6811	7.29563
2	3	9.80236	6.05082	20.4337	9.16471	14.1451	7.67366
3	4	10.0399	6.28841	20.4379	9.16471	14.4718	7.92988
4	5	10.2242	6.47269	20.4379	9.16471	14.7237	8.11973
5	6	10.3748	6.62327	20.4379	9.16471	14.9285	8.26751
6	7	10.5021	6.75058	20.4379	9.16471	15.1008	8.38597
7	8	10.6124	6.86086	20.4379	9.16471	15.2496	8.48253
8	9	10.7097	6.95813	20.4379	9.16471	15.3804	8.56178
9	10	10.7967	7.04515	20.4379	9.16471	15.497	8.62665
10	11	10.8754	7.12386	20.4379	9.16471	15.6022	8.67893
11	12	10.9473	7.19572	20.4379	9.16471	15.698	8.71953
12	13	11.0134	7.26183	20.4379	9.16471	15.7858	8.74849
13	14	11.0746	7.32303	20.4379	9.16471	15.867	8.76469
14	15	11.1316	7.38001	20.4379	9.16471	15.9424	8.76708
15	16	11.1849	7.43331	20.4379	9.16471	16.0128	8.76708
16	17	11.2349	7.48338	20.4379	9.16471	16.0788	8.76708
17	18	11.2821	7.53059	20.4379	9.16471	16.1409	8.76708
18	19	11.3268	7.57524	20.4379	9.16471	16.1995	8.76708
19	20	11.3691	7.6176	20.4379	9.16471	16.255	8.76708
20	21	11.4094	7.6579	20.4379	9.16471	16.3077	8.76708
21	22	11.4479	7.69632	20.4379	9.16471	16.3579	8.76708
22	23	11.4846	7.73303	20.4379	9.16471	16.4058	8.76708
23	24	11.5197	7.76818	20.4379	9.16471	16.4515	8.76708
24	25	11.5534	7.80189	20.4379	9.16471	16.4954	8.76708
25	26	11.5858	7.83428	20.4379	9.16471	16.5374	8.76708
26	27	11.617	7.86545	20.4379	9.16471	16.5778	8.76708
27	28	11.647	7.89549	20.4379	9.16471	16.6167	8.76708
28	29	11.676	7.92447	20.4379	9.16471	16.6541	8.76708
29	30	11.704	7.95247	20.4379	9.16471	16.6903	8.76708
30	31	11.7311	7.97955	20.4379	9.16471	16.7252	8.76708
31	32	11.7573	8.00577	20.4379	9.16471	16.7589	8.76708
32	33	11.7827	8.03118	20.4379	9.16471	16.7916	8.76708
33	34	11.8074	8.05583	20.4379	9.16471	16.8233	8.76708
34	35	11.8313	8.07977	20.4379	9.16471	16.854	8.76708
35	36	11.8546	8.10304	20.4379	9.16471	16.8838	8.76708
36	37	11.8772	8.12567	20.4379	9.16471	16.9128	8.76708
37	38	11.8992	8.14769	20.4379	9.16471	16.9409	8.76708
38	39	11.9207	8.16915	20.4379	9.16471	16.9683	8.76708
39	40	11.9416	8.19005	20.4379	9.16471	16.995	8.76708
40	41	11.962	8.21045	20.4379	9.16471	17.021	8.76708
41	42	11.9819	8.23035	20.4379	9.16471	17.0463	8.76708
42	43	12.0013	8.24978	20.4379	9.16471	17.071	8.76708
43	44	12.0203	8.26877	20.4379	9.16471	17.0951	8.76708
44	45	12.0389	8.28733	20.4379	9.16471	17.1187	8.76708
45	46	12.057	8.30548	20.4379	9.16471	17.1417	8.76708
46	47	12.0748	8.32324	20.4379	9.16471	17.1642	8.76708
47	48	12.0922	8.34063	20.4379	9.16471	17.1862	8.76708
48	49	12.1092	8.35766	20.4379	9.16471	17.2077	8.76708
49	50	12.1259	8.37434	20.4379	9.16471	17.2288	8.76708

## Sheet: Fig. 2a_Supplementary Fig.2
	µM formaldehyde	RFU
	250	533	532
	100	229	238
	50	131	131
	25	75	80
	10	42	46
	5	32	29
	2.5	24	26
	0	20	21				excluded data*
		Slope via GraphPad Prism	2.049	RFU/µM
		raw data (RFU)
		ProA			ASD			ArgC			GapA			ProA only			ASD only			ArgC only			GapA only			ProA no formate			ASD no formate			ArgC no formate			GapA no formate			AckA only NADPH			AckA only NADH
	time (min)	rep. 1	rep. 2	rep. 3	rep. 1	rep. 2	rep. 3	rep. 1	rep. 2	rep. 3	rep. 1	rep. 2	rep. 3	rep. 1	rep. 2	rep. 3	rep. 1	rep. 2	rep. 3	rep. 1	rep. 2	rep. 3	rep. 1	rep. 2	rep. 3	rep. 1	rep. 2	rep. 3	rep. 1	rep. 2	rep. 3	rep. 1	rep. 2	rep. 3	rep. 1	rep. 2	rep. 3	rep. 1	rep. 2	rep. 3	rep. 1	rep. 2	rep. 3
	1	18	17	15	17	15	15*	18	17	15	19	18	19	16	17	14	16	15	15	16	15	15	15	15	15	17	15	14	15	16	15	14	15	13	15	14	14	17	16	14	15	16	15
	5	19	20	16	24	24	18*	37	34	32	42	42	41	16	15	14	15	15	15	16	14	16	16	15	16	16	15	13	15	16	16	15	16	16	16	17	17	17	16	14	16	15	14
	10	25	24	21	42	43	26*	67	69	58	67	68	65	17	16	15	15	15	14	16	17	15	16	17	17	18	18	14	18	15	16	16	16	16	17	16	18	17	17	15	19	18	16
	15.25	27	28	22	53	53	31*	84	79	78	77	75	72	16	15	16	16	16	16	16	16	16	15	15	17	17	17	14	15	16	17	17	16	19	16	15	18	17	17	15	16	18	17
		[formaldehyde] (µM)
		ProA			ASD			ArgC			GapA			ProA only			ASD only			ArgC only			GapA only			ProA no formate			ASD no formate			ArgC no formate			GapA no formate			AckA only NADPH			AckA only NADH
shown in Supplementary Fig. 2	time (min)	rep. 1	rep. 2	rep. 3	rep. 1	rep. 2	rep. 3	rep. 1	rep. 2	rep. 3	rep. 1	rep. 2	rep. 3	rep. 1	rep. 2	rep. 3	rep. 1	rep. 2	rep. 3	rep. 1	rep. 2	rep. 3	rep. 1	rep. 2	rep. 3	rep. 1	rep. 2	rep. 3	rep. 1	rep. 2	rep. 3	rep. 1	rep. 2	rep. 3	rep. 1	rep. 2	rep. 3	rep. 1	rep. 2	rep. 3	rep. 1	rep. 2	rep. 3
	1	8.78477	8.29673	7.32064	8.29673	7.32064		8.78477	8.29673	7.32064	9.27282	8.78477	9.27282	7.80869	8.29673	6.8326	7.80869	7.32064	7.32064	7.80869	7.32064	7.32064	7.32064	7.32064	7.32064	8.29673	7.32064	6.8326	7.32064	7.80869	7.32064	6.8326	7.32064	6.34456	7.32064	6.8326	6.8326	8.29673	7.80869	6.8326	7.32064	7.80869	7.32064
	5	9.27282	9.76086	7.80869	11.713	11.713		18.0576	16.5935	15.6174	20.4978	20.4978	20.0098	7.80869	7.32064	6.8326	7.32064	7.32064	7.32064	7.80869	6.8326	7.80869	7.80869	7.32064	7.80869	7.80869	7.32064	6.34456	7.32064	7.80869	7.80869	7.32064	7.80869	7.80869	7.80869	8.29673	8.29673	8.29673	7.80869	6.8326	7.80869	7.32064	6.8326
	10	12.2011	11.713	10.2489	20.4978	20.9858		32.6989	33.675	28.3065	32.6989	33.1869	31.7228	8.29673	7.80869	7.32064	7.32064	7.32064	6.8326	7.80869	8.29673	7.32064	7.80869	8.29673	8.29673	8.78477	8.78477	6.8326	8.78477	7.32064	7.80869	7.80869	7.80869	7.80869	8.29673	7.80869	8.78477	8.29673	8.29673	7.32064	9.27282	8.78477	7.80869
	15.25	13.1772	13.6652	10.7369	25.8663	25.8663		40.9956	38.5554	38.0673	37.5793	36.6032	35.1391	7.80869	7.32064	7.80869	7.80869	7.80869	7.80869	7.80869	7.80869	7.80869	7.32064	7.32064	8.29673	8.29673	8.29673	6.8326	7.32064	7.80869	8.29673	8.29673	7.80869	9.27282	7.80869	7.32064	8.78477	8.29673	8.29673	7.32064	7.80869	8.78477	8.29673
		normalized against no formate, [formaldehyde] (µM)
		ProA			ASD			ArgC			GapA
shown in Fig. 2a	time (min)	rep. 1	rep. 2	rep. 3	rep. 1	rep. 2	rep. 3	rep. 1	rep. 2	rep. 3	rep. 1	rep. 2	rep. 3
	1	0.488043	0.976086	0.488043	0.976086	-0.488043		1.95217	0.976086	0.976086	1.95217	1.95217	2.44021
	5	1.46413	2.44021	1.46413	4.39239	3.90434		10.7369	8.78477	7.80869	12.6891	12.2011	11.713
	10	3.4163	2.92826	3.4163	11.713	13.6652		24.8902	25.8663	20.4978	24.4021	25.3782	22.938
	15.25	4.88043	5.36847	3.90434	18.5456	18.0576		32.6989	30.7467	28.7945	29.7706	29.2826	26.3543

## Sheet: Fig. 2b_Supplementary Fig.3
		µM formaldehyde	RFU
		250	1176	1150
		100	519	514
		50	298	293
		25	174	170
		10	87	91
		5	68	62
		2.5	55	48
		0	52	59
			Slope via GraphPad Prism	4.478	RFU/µM
		raw data (RFU)
	time (min)	EcArgC			AtArgC			BcArgC			CsArgC			DaArgC			PtArgC			EcArgC only			AtArgC only			BcArgC only			CsArgC only			DaArgC only			PtArgC only			EcArgC no formate			AtArgC no formate			BcArgC no formate			CsArgC no formate
		rep.1	rep.2	rep.3	rep.1	rep.2	rep.3	rep.1	rep.2	rep.3	rep.1	rep.2	rep.3	rep.1	rep.2	rep.3	rep.1	rep.2	rep.3	rep.1	rep.2	rep.3	rep.1	rep.2	rep.3	rep.1	rep.2	rep.3	rep.1	rep.2	rep.3	rep.1	rep.2	rep.3	rep.1	rep.2	rep.3	rep.1	rep.2	rep.3	rep.1	rep.2	rep.3	rep.1	rep.2	rep.3	rep.1	rep.2	rep.3
	1	31	30	33	30	30	30	30	30	26	28	30	29	39	39	34	32	29	27	28	28	25	24	26	27	29	28	28	27	29	28	30	26	25	27	25	28	32	32	32	28	27	34	28	28	25	28	26	25
	5	63	62	58	30	28	29	31	34	26	30	31	30	201	200	175	31	32	31	27	27	26	27	27	28	30	29	28	27	26	28	28	24	26	29	26	30	31	31	29	30	29	27	34	29	26	30	29	28
	10	111	112	101	28	30	29	30	28	27	41	40	38	419	413	371	31	31	32	30	31	29	29	27	24	77	29	26	28	30	28	29	28	23	32	31	41	32	31	32	30	30	29	35	35	33	44	46	27
	15.25	147	145	151	29	29	31	34	32	30	51	44	42	552	542	516	35	34	32	30	30	34	28	30	28	27	28	29	27	28	28	30	28	27	33	31	35	32	30	29	30	32	31	32	34	31	49	34	32
		[formaldehyde] (µM)
	time (min)	EcArgC			AtArgC			BcArgC			CsArgC			DaArgC			PtArgC			EcArgC only			AtArgC only			BcArgC only			CsArgC only			DaArgC only			PtArgC only			EcArgC no formate			AtArgC no formate			BcArgC no formate			CsArgC no formate
shown in Supplementary Fig. 3		rep.1	rep.2	rep.3	rep.1	rep.2	rep.3	rep.1	rep.2	rep.3	rep.1	rep.2	rep.3	rep.1	rep.2	rep.3	rep.1	rep.2	rep.3	rep.1	rep.2	rep.3	rep.1	rep.2	rep.3	rep.1	rep.2	rep.3	rep.1	rep.2	rep.3	rep.1	rep.2	rep.3	rep.1	rep.2	rep.3	rep.1	rep.2	rep.3	rep.1	rep.2	rep.3	rep.1	rep.2	rep.3	rep.1	rep.2	rep.3
	1	6.92273	6.69942	7.36936	6.69942	6.69942	6.69942	6.69942	6.69942	5.80616	6.25279	6.69942	6.47611	8.70925	8.70925	7.59268	7.14605	6.47611	6.02948	6.25279	6.25279	5.58285	5.35954	5.80616	6.02948	6.47611	6.25279	6.25279	6.02948	6.47611	6.25279	6.69942	5.80616	5.58285	6.02948	5.58285	6.25279	7.14605	7.14605	7.14605	6.25279	6.02948	7.59268	6.25279	6.25279	5.58285	6.25279	5.80616	5.58285
	5	14.0688	13.8455	12.9522	6.69942	6.25279	6.47611	6.92273	7.59268	5.80616	6.69942	6.92273	6.69942	44.8861	44.6628	39.0799	6.92273	7.14605	6.92273	6.02948	6.02948	5.80616	6.02948	6.02948	6.25279	6.69942	6.47611	6.25279	6.02948	5.80616	6.25279	6.25279	5.35954	5.80616	6.47611	5.80616	6.69942	6.92273	6.92273	6.47611	6.69942	6.47611	6.02948	7.59268	6.47611	5.80616	6.69942	6.47611	6.25279
	10	24.7879	25.0112	22.5547	6.25279	6.69942	6.47611	6.69942	6.25279	6.02948	9.15587	8.93256	8.48593	93.5686	92.2287	82.8495	6.92273	6.92273	7.14605	6.69942	6.92273	6.47611	6.47611	6.02948	5.35954	17.1952	6.47611	5.80616	6.25279	6.69942	6.25279	6.47611	6.25279	5.13622	7.14605	6.92273	9.15587	7.14605	6.92273	7.14605	6.69942	6.69942	6.47611	7.81599	7.81599	7.36936	9.82582	10.2724	6.02948
	15.25	32.8272	32.3805	33.7204	6.47611	6.47611	6.92273	7.59268	7.14605	6.69942	11.389	9.82582	9.37919	123.269	121.036	115.23	7.81599	7.59268	7.14605	6.69942	6.69942	7.59268	6.25279	6.69942	6.25279	6.02948	6.25279	6.47611	6.02948	6.25279	6.25279	6.69942	6.25279	6.02948	7.36936	6.92273	7.81599	7.14605	6.69942	6.47611	6.69942	7.14605	6.92273	7.14605	7.59268	6.92273	10.9424	7.59268	7.14605
		normalized against no formate, [formaldehyde] (µM)
		EcArgC			AtArgC			BcArgC			CsArgC			DaArgC			PtArgC
shown in Fig. 2b	time (min)	rep.1	rep.2	rep.3	rep.1	rep.2	rep.3	rep.1	rep.2	rep.3	rep.1	rep.2	rep.3	rep.1	rep.2	rep.3	rep.1	rep.2	rep.3
	1	-0.223314	-0.446628	0.223314	0.446628	0.669942	-0.893256	0.446628	0.446628	0.223314	0	0.893256	0.893256	1.78651	1.78651	0.893256	0.223314	0.223314	-0.446628
	5	7.14605	6.92273	6.47611	0	-0.223314	0.446628	-0.669942	1.11657	0	0	0.446628	0.446628	37.9634	37.9634	32.6038	0.446628	0.446628	0.669942
	10	17.6418	18.0884	15.4087	-0.446628	0	0	-1.11657	-1.5632	-1.33988	-0.669942	-1.33988	2.45645	85.7526	85.0826	75.4801	0.223314	-0.446628	0.223314
	15.25	25.6811	25.6811	27.2443	-0.223314	-0.669942	0	0.446628	-0.446628	-0.223314	0.446628	2.23314	2.23314	116.347	114.113	108.307	1.33988	0.669942	0.223314
[truncated: 9 more columns]

## Sheet: Fig. 2c
	>ArgC_B.clausii
	----------------------------------------------------------ME-VGIIGATGYSGLELIRLLKNHPQVTNIM-LYS-SS-QSGETINRLYPHLQN---E---Q--WKPLKEI--DLNK--ISA-----------EIDVMFLAT-PPGVSAE--WSGPLLEAG--LSVIDLSGDLRLTDRG---VYEKWYKRPSAKEGLIEQAIYGLSEW-NKSTIKTA---K---------LIANPGC
	>ArgC_A.thaliana
	MSTASAFSSIQGCWFKGERKIRVADKRAKRLTLGSHVASPSSMSFRVSASSSVKPEKDIR-IGLLGASGYTGAEIVRLLANHPHFQVTL-MTA-DR-KAGQSMESVFPHLRA-----------QKLPTL--VSVKDADFS-----------TVDAVFCCL-PHGTTQE--IIKELPTA---LKIVDLSADFRLRNIA---EYEEWYGQPHKAVELQKEVVYGLTEI-LREDIKKA---R---------LVANPGCYPTTIQLPLVPLLK-----------ANLIKH-E-NIIIDAKSGVSGAGRGA-KEANLYSEIAEGISSYG------------------------------VT-RHRHVPEIEQGLSDVAQ---SK------VTVSFTPHLMPMIR…
	>ArgC_C.saccharolyticus
	---------------------------------------------------------MIK-ASIIGASGYVGIELIRLLLKHPEVEISS-IIS-SS-NKDISIENTNPQFKK---I---L--NLTFKEF---DID--LVK-----------EADVVFCAL-PHGVSQE--YVKVAYDLG--KVVIDLSSDFRYKDLT---RYSKDYG-NHKYPELLNESSYGLCEI-FREEIKSS---K---------IVGNPGC
	>ArgC_P.taiwanensis
	--------------------------------------------------MHQEKSIEIP-CAVWGASGYSGVELSWLLHQHPRFKLTHCFSS-GA-REAVPLANLYPQLQG---R---C--EVLLEPW--HAHLLDDVA----------KQVRVCFLAL-PHEVSAQ--LAPQLIARG--LVVFDLSGAFRLTDVA---EHERAYGFVR--PPGIGETPYALAEY-LTLSGSES-------------LIAVPGC
	>ArgC_D.acetiphilus
	----------------------------------------------------------MK-VSVIGATGYTGYELVKILANHPEFEIAA-LVS-ET-YADKMFSDVYPRLRS---I---C--DVVITGR--DYDAVAEIS-------------DAVFLCL-PHAAAQD--AAAFFYEKG--LKVVDFSADFRLKDKK---LYEATYKVDHTYPDLLRKAVYGLPEI-FEVDIKKA---E---------LVANPGC
	>ArgC_E.coli
	---------------------------------------------------------MLN-TLIVGASGYAGAELVTYVNRHPHMNITALTVSAQSNDAGKLISDLHPQLKG---I---V--DLPLQPM----SDISEFS----------PGVDVVFLAT-AHEVSHD--LAPQFLEAG--CVVFDLSGAFRVNDAT---FYEKYYGFTHQYPELLEQAAYGLAEW-CGNKLKEA---N---------LIAVPGC
	>sp|A1AXV8|ARGC_RUTMC
	---------------------------------------------------------MIK-VGIVGATGYTGLELIRLLNNHPNAKIIA-LCS-RV-NTGKAVIEEFPSLIG---Y---V--DLDFIIP--DDKTLFE--------------CDVIFFAT-PHGVAMN--SVGQFLDKG--IKIIDLSADFRIKDSS---TWSKWYGIVHTQSALLKNAVYGLPEV-YSSQIKNA---T---------LVANPGC
	>sp|B8D1G6|ARGC_HALOH
	---------------------------------------------------------MIR-VSIIGATGYTGIELVRLLANHPEVELSS-LVS-RN-ASNKPLSDIYPQFIG---R---I--DLKFSEY--DCQAICQNS-------------DIVFTAL-PHGISQE--IVGELYNCG--VKIIDLSGDFRYKDSA---IYEKWYRENHHYPHLLEKAVYGLVEI-NRNSIKRS---S---------LVANPGC
	>sp|P57156|ARGC_BUCAI
	---------------------------------------------------------MLN-VVIVGASGYAGAELVNYMHRHRFANIKKIFVSKNSLNIDKLFSDVHQQFKN---I---V--DLRFDTI--RNCTLIKKN------------IDAVFLAT-DHRVSHS--LVPFFLSSN--CIVFDLSASYRMNNKK---VYLDYYGFVHEYEELLKNSVYGLAEW-EQEKIKKA---N---------LIALPGC
	>sp|Q089L1|ARGC_SHEFN
	---------------------------------------------------------MKS-IAIIGASGYTGAQITSLINADCNFSVQGLYVSENSLDKGRKLADLYPTYSH---M------AYTLSPL-SDDAKKKIVA-----------EADAVVLAT-EHSVSLE--LAAWFYQQG--LAVFDLSGAYRFADVA---QYPKWYGFEHTHPDVLAQAVYGLAEW-NSEQIKQT---R---------MIAVPGC
	>sp|Q5QX02|ARGC_IDILO
	--------------------------------------------------MQYTAAQSQS-VAIIGASGYVGVELTRLVQQHPALSLLGCYVSEHSSDAGSLLSDLHPQYAH--LV------KLSLQGL--SSQKKELIK-----S-----SADTVFLCT-DHGVSVE--LAPEFLAAG--LKVIDLSGGFRLNATE---DYPSFYGFEHQQDSWLQQAVYGLAEW-YPQEIAAA---Q---------LVAVPGC
	>tr|A0A089JZY0|A0A089JZY0_9BACL
	----------------------------------------------------MTVEGKLR-AAIVGSTGYGGVELIRLLQSHPKVEITS-VIS-SS-SAGDAIEEGFPHLTG---I---I--DRRLDGV--DPAQMAERA-------------DVVFTAT-PSGVSAK--LVPQLLEVG--LKVVDLSGDFRLKDGA---EYEYWYKHTAPADEYLEQAVYGLCEV-FGERVAGV---D---------FISNPGC
	>tr|A0A091FI74|A0A091FI74_9DELT
	---------------------------------------------------------MIK-AAIFGASGYTGQELTRILSGHPEVKLVA-VTS-RR-FAGKPVSEVFPSLKG---L---T--HLKYQNV--NPAEICNIC-------------DIVFLAL-PHGISME--IAPEFVRAG--KKVIDLSADYRLRDIK---TYENWYQ-KHSSVQFIKDAVYGIPEL-YRQKIKKT---K---------LIANPGC
	>tr|A0A0A8X6U9|A0A0A8X6U9_9BACI
	----------------------------------------------------------MK-AAIVGTTGYGGGELIRILANHPYISIHSIHST----RDEKPVSEEYPHLTG---I---F--DKVLTKI--DTDKIADEA-------------DIVFLAT-PSKVSGK--LVESFFKKG--IKVIDLSGDLRLKDAS---AYEEWYKHESVDTSILNEAVYGLSEW-NREQIMNA---N---------LLANPGC
	>tr|A0A0D1XJM9|A0A0D1XJM9_ANEMI
	-----------------------------------------------------MEDQDVN-ISIIGATGYSGVELVRLLLTHPEANIAA-VYS-NS-QTGKTMQEVYPHLTH---I---F--TDDLAEI--DCARIQKEA-------------DVVFIAT-PSGVSGK--LVPQLLDGK--LKVIDVSGDFRLATPD---LYKQWYGKETAGQEYIDQAIYGLSEW-NAEAIKET---N---------LLANPGC
	>tr|A0A0J8G4Q3|A0A0J8G4Q3_CLOCY
	---------------------------------------------------------MIK-VGIVGATGYAGQQLYYILNNHKNVEVK--YISAHS-SVGVCISELYGNYSN---I---I--QQKCIGM---EGAIEKLD-----------EIDVVFLAL-PHGTAFD--LVEKAYKKG--VKVIDLGADYRIDDAK---SYETWYNVEHKNPELIEEAVYGLCEI-NRDKIKDS---S---------IIANPGC
	>tr|A0A0L6JPP9|A0A0L6JPP9_9FIRM
	---------------------------------------------------------MIN-VGIIGATGYVGIEILRLLQKHPGVKVTS-IVS-QN-FVGQKVSDIYPTLRN---V---F--DMKCDAL--DIESISKKA-------------DIFVTAL-PHGVSKE--VIPKLIALD--KRVIDHSGDFRYKNVE---VYEKWYGITHQMPELLEMSVYGLPEL-YRDKIKDA---K---------IVGNPGC
	>tr|A0A0M8K947|A0A0M8K947_9CHLR
	---------------------------------------------------------MIR-AGVLGATGYTGFELLQWLAYHPHVEIAF-ATA-RS-DAGKPLSALYPT-------------DLDIQLQ--AVED-VSLS-----------DADVLFLCL-PHGAAQE--WAQRGLDAG--AVVIDLSADHRLHDAD---VYARWYNQPHTAPHLLAEAVYGLTEW-RREALRQA---R---------LIANPGC
	>tr|A0A0P0USY7|A0A0P0USY7_9GAMM
	---------------------------------------------------------MIK-VGIIGGTGYTGVELLRLLHTHPKVQVAA-ISS-RS-EAGQRVDEMFPSLAG---Q---S--DLVFSLP---DDAILDTC-------------DVIFFAT-PHGVAME--NAGAFIEKG--IKVIDLGADFRLNDKD---EYQKWYGLEHTQETLLAQAVYGLSEI-NREQIKNA---N---------LIANPGC
	>tr|A0A0P8Z171|A0A0P8Z171_9CLOT
	---------------------------------------------------------MIS-ASIVGATGYVGEELVRILSTHPDTKIVG-ATT-QN-YVGQDIGDVFPSLRG---R---V--NLVCEEL--NIQNIVKKS-------------DIIFLSL-PHGHSAA--LTKEVLSYN--KKIIDMGADFRFDSKE---VYEKWYGVSHALPEVLSDVVYGLPEI-NREKIKDA---N---------IIGNPGC
	>tr|A0A0Q4BHT1|A0A0Q4BHT1_9EURY
	---------------------------------------------------------MIK-AAVIGGSGYTGGELARILSRHPGISLEA-MTS-RQ-NSGRPIAEVMPFLRG---F---T--DLEFVEQ------LPENG-----------DYDLVFLAT-PHTASMR--LVPQLMDRG--IKVVDLSADYRLKDPK---EYEEWYGHQHADAANLERAVYGLPEL-FRDHIRGA---D---------LVANPGC
	>tr|A0A0S4LDN0|A0A0S4LDN0_9BACT
	------------------------------------------------------MNKTFR-IAIAGASGYAGAELVRLAAAHPYFTIAA-VTSEKS--AGQSVSSVFPSFKG---I---I--DRQFEAL--APEALTERA-------------DAVFLAL-PHTKSLD--PVAACIKAG--KPVVDLSADYRLKDAG---TYEKWYHTSHSHPHLLRDAVYGLPEL-HRTAITTS---K---------LVASPGC
	>tr|A0A0U1NUS6|A0A0U1NUS6_9BACI
	----------------------------------------------------------MK-AAIIGGTGYGAIELIRILHKHPYLEIGS-VVS-NS-QAGNSISESYPHLSE---I---I--EQPLEKF--DAKSLSEKN-------------DVVFLAT-PSGVSSN--LIPQLMEVG--IKCIDLSGDFRLRSAT---EYESWYKHSPADDQYLKQATYGLSEI-YPEKIKSA---K---------LIANPGC
	>tr|A0A133V8Y0|A0A133V8Y0_9EURY
	----------------------------------------------------------MS-TAVIGVSGYTGGELLRLLINHPKTELVGVY---GKKSAGKRLTELQPNLVG---F---E--ERTIEKP--DYLEIGKNA-------------DVVFTAT-PHGIAMK--FVPNILEGG--AKVIDLSADYRLDDPK---IYEKYYK-KHESPEL--KAVYGLPEL-HRDEIKKA---E---------LVANPGC
	>tr|A0A146G6U5|A0A146G6U5_TERSA
	---------------------------------------------------------MTD-VAIVGANGYSGEELCSLLARHGGVRIAG-VTS-RQ-HAGKPVGSILPRLKGHPAI---R--DLAFSNA--TADDVIKTG------------AKYAFLAL-PHGLAAE--FALPLLNAG--LKIVDLSADFRLREAD---VFQEFYGEAHAAPELLAHAAYGIPEI-WREKIKAA---T---------LVASAGC
	>tr|A0A151YXN4|A0A151YXN4_9BACL
	----------------------------------------------------------MR-VSVIGSTGYGGMELLRILQRHPEFQIAS-YVS-SS-QAGRPLNRSFPHMPQ---L---T---ETFWDL--DVKQICDSA-------------DLIFFAT-PPGVSKE--YASLFVEEG--KIVVDLSGDFRLRDPG---RYETWYQKPAADRKYLDMAVYGLSEW-FSEELKTA---Q---------LISNPGC
	>tr|A0A177ZWE3|A0A177ZWE3_9BACI
	----------------------------------------------------------MK-IGIVGATGYGGAELLRILQAHPEFSITSLYTSSQQ---GKNIDEHYAHLTG---L---F--PQKLEEI--NPKKMAEET-------------DLIFLAT-PSGISSK--LAPELVEQG--CSVIDLSGDFRIKNQM---KYEQWYKKKAADRFWLEEAIYSLPEL-NREKVKGA---K---------FISNPGC
	>tr|A0A1B7UPK6|A0A1B7UPK6_9GAMM
	--------------------------------------MSSELPTQTSNSAVLNNKTVVR-SAVLGAAGYSGAELCALLTRNPYFELCFAYAS-AG-RKAEPFSSLYPRFQQ---Q---V--DVLVEPW--TDDEIDRIK----------GKVDVAFLAL-PHEASEE--VAPKLMAAG--IVVVDLSGAFRLKQAD---LYPKFYGYEHQHPALLNEAVYSLMEW-LDKPLPQ--------------LISVPGC
	>tr|A0A1B9F362|A0A1B9F362_9DELT
	--------------------------------------------------------MAIQ-CAIIGGSGYTGGELLRILSTHPGVEITC-VTS-RK-YAGMPISALFPSLRG---I---V--DINFEDY--SPESLKERA-------------QIAFTAV-PHQAAMP--VVRELLDAG--LKVIDLSADFRLHDAD---VYENWYG-EHSQKELLERAVYGLPEI-YREKIKAA---E---------LVANPGC
	>tr|A0A1C7PDB8|A0A1C7PDB8_9BACT
	-------------------------------------------------------MKQVK-VAVIGASGYTGQELLRILLRHQGVELVC-ATS-RQ-YAGQMLEDVFPRFRH---V---PGADLRFTDS--DVPAVAATG------------AEVAFLAL-PHGVAAA--YARGLVDAG--VKVIDLSADFRISDPA---VYEEFYDKPHPDLDLLKEAVYGMPEW-HGEEIRKA---R---------LIASPGC
	>tr|A0A1G8J3S6|A0A1G8J3S6_9BACI
	----------------------------------------------------------MK-AAIVGATGYGGIELIRLLHNHPEVKKIA-VFS-SS-QEGKTMAESYPHVSE---I---I--DETLEDI--NVEHL-KHH-------------DVVFLST-PPGVSAD--LTGQLVP-G--TKVIDLSGDLRLKDAS---VYEKWYGRSSAETSLLEKAVYGLTEW-RKEEIEKT---D---------LLANPGC
	>tr|A0A1H3CF23|A0A1H3CF23_9FIRM
	----------------------------------------------------MSTEESVKYVSVIGSTGYVGAELVRGFANHPFFRFRH-LTS-QT-FAGKPYSEIYPEFRG---I---V--DNICEDL--PYEEVAKDS-------------DLVITAL-PHGVSAK--IVPELLKAG--AKVIDHSGDFRYKDLA---TYEKSYKLTHPNPELLESAVYGLPEF-YREELKTA---K---------LVANPGC
	>tr|A0A1H7X6P0|A0A1H7X6P0_9FIRM
	---------------------------------------------------------MIK-VGIIGATGYTGLELVRLLTRHPKVDLEM-ITS-RS-FAGKNIAEVYPSLQG---I---V--NLKCEAL--EVERLANRV-------------EVVFTAL-PHGVSMS--IVPKLCKAG--VKVIDLSGDYRYQRQK---LYEEWYQQEHTSPQLLEEAIYGLPEI-NREQIKES---S---------LVANPGC
	>tr|A0A1I1BFP9|A0A1I1BFP9_9BACT
	-----------------------------------------------------MSNQKLK-VAIVGASGFTGSELARLLLNHEGVSIEM-ITS-ES-HVGKPFSDLHPQFFT----------RLDIPLV--SAEEVSKQK------------LDVIFLAL-PHGVSMD--FVAKWKDSG--AKIIDLSGDFRLSTKE---VYEEWYNKKHSYPEGFATAVYGLPEL-FADKIKSA---T---------LVANPGC
	>tr|A0A1I4P666|A0A1I4P666_ECTMO
	----------------------------------------------------MSEVSVIR-AGIVGATGYTGVELLRLLLGHPRVRPAV-VTS-RG-QAGTPLSALFPNLRG---Q---G--DLRFQAP--DAGALGE--------------CDVVFFAT-PHGVAHT--LAGDLLQRG--TRVIDLSADFRLRDPQ---LWSQWYGQPHGAPELLEEAVYGLPEL-NRARIPAA---R---------LIAVPGC
	>tr|A0A1I5Y221|A0A1I5Y221_9FIRM
	---------------------------------------------------------MIR-VSVVGATGYAGIELVRLLYSHPKVELVH-LVS-QS-FAEQPISDIYPNFKG---L---L--DKACSQL--DIDKIAKES-------------DVVFTSL-PHGISNQ--VIPALYERG--KKVIDLSGDFRYKSAE---VYEKWYGIRHMSPDMLQASVYGLPEL-HRDEIKTA---R---------LIGNPGC
	>tr|A0A1M4NAI7|A0A1M4NAI7_9CLOT
	---------------------------------------------------------MIR-AGIIGSTGYAGEMLTWILHNHPKVDIAF-LNA-HS-NAGVKYSDIYGSFFD---I---I--DHTTVDM--DEAE-KMLS-----------NIDVLFISL-PHGKSFN--LVEKALKQG--VKVIDLGADYRIKSKD---EYEKWYGVKHELTSALEESVYGLVEL-NRERIAKA---S---------LIANPGC
	>tr|A0A1M5VUU8|A0A1M5VUU8_9DELT
	---------------------------------------------------------MLR-VAIIGASGYTGGELVRLLSTHPDVTVTA-ATS-RQ-HEGKPLSSIYPHLHQ---R---T--DLICTNP--TSAQLAELA-------------DFFFCAV-PHQAAMA--LVPGLIEAG--RKVVDLSADFRFRDIA---VYEHWYQ-THSAPELAATAVYGLPEL-YRERIRPA---N---------LVGNPGC
	>tr|A0A1M5XHM2|A0A1M5XHM2_9GAMM
	---------------------------------------------------------MIQ-VAVIGGSGYTGAVLAKLIASHPQLSLSGLYVSEASQDQGKPLSSLYPELLG---L---V--DLALTPL--TEGNLQAIG----------QQAQAVCLAT-EHQISAE--LAPQLLAQG--LVVFDLSGGHRFEDAE---VYPQFYGFEHPQPALLNEAVYGLAEW-APEAIAQA---Q---------LVAVPGC
	>tr|A0A1M6J5V1|A0A1M6J5V1_9CLOT
	---------------------------------------------------------MIN-VGVIGSTGYAGQQLVWYLHRHPHVKIRF-LSS-HN-HTGLSFSATYPNYRN---F---M--QDICIDI--QEAEQQLSK------------IDVLFIAL-PHGKSFD--LAQKALTQG--VKVIDLGADFRLTDAN---LYKDWYDLDHGCPQLLSQAVYGLPEL-HRDKIKNA---S---------LIANPGC
	>tr|A0A1M7KXS3|A0A1M7KXS3_9BACI
	----------------------------------------------------------MD-VAIIGGTGYGAVELIRFLHNHPHVQVTK-IIS-HS-NSGTDLSEVYPHLTE---I---I--DLEMTPL--NVDELAKEV-------------ELVFFAT-PSNVSKH--YIPSLMDKG--VRCIDLSGDFRLRDGE---IYQTYYGEEMATQRYIDQAVYGLPEI-NKEKIKQA---S---------ILANPGC
	>tr|A0A1P8WRE4|A0A1P8WRE4_9PLAN
	-------------------MPRLAAKDTLPRVEYQVRQNTLKTTTARLRKVELRNILMTR-IAILGATGYTALELLKILARHPHVEVTA-LTT-RQ-DTKPHVSEIHPSLAG---Q---F--DLVCENL--SPEEVGSRA-------------DIVFCAL-PHTASME--AVPQLLDAG--CKVVDLSADYRLSDPG---VYEKWYGHVHTDPTRLSNTVYGLPEI-YGDRIPGA---S---------LVANPGC
	>tr|A0A1S1MN33|A0A1S1MN33_9GAMM
	-----------------------------------------------------MMNVNKK-VVIVGASGYSGAELASLIAKHPNFSLSGCYVSEQSLDKNKSLSQLYPEHGV---L---L--DTPLLPL--TEHAFLDIN----------EQADFVCLCT-DHQVSVE--LAPKFLAMG--KKVFDLSGGYRLASSA---DYEQYYGFSHPYPHWLEQAEYGLAEW-NAQAISQA---Q---------LVAVAGC
	>tr|A0A1U9KAQ5|A0A1U9KAQ5_9BACL
	----------------------------------------------------------MK-VVIVGSTGYSGIELVRLCEQHPHIEIGA-LIS-TS-AGGETLGEVYPHLSH---V------HDSLSEW--SLDLIASSG-------------EVVFFAT-PAGVSSQ--WVPRLAERG--LICIDLSGDFRLTDPG---EYRSWYGREPAEPRYLEQAVYGLSEW-NREAIREA---S---------VVANPGC
	>tr|A0A1W2CR10|A0A1W2CR10_9DELT
	--------------------MPMNLNLKRTPLSDTIFFLTQPIIIMGIIHLFHNGNTMIK-TCIAGATGYTGAELVKLISGHPNAEITA-VTS-RS-YAGQKLTDIFPALGG---M---V--DITCEPM--DMESLKGRI-------------DCVFLAL-PHKVSMS--YAPFFIENN--IKVIDLSADFRFKDPK---AYEAAYQ-PHSAPDLLKNAVYGLSEI-YGDAIKKA---D---------LVGNPGC
	>tr|A0A1X1MWN8|A0A1X1MWN8_9VIBR
	---------------------------------------------------------MLK-VSIVGASGYTGAELAQMVAKHPHLTLAGLYVSANSVDAHKAMATLHPHLTG---V---I--DLPVLPL-QDPQRVATQS-------------DVVFLAT-AHEVSHD--LASTFIDEN--CQVFDLSGAFRVKQPG---FYDTYYGFEHKYDALLDAAEYGLAEW-NQVGIKQA---Q---------LIAVPGC
	>tr|A0A1Y0D077|A0A1Y0D077_9GAMM
	---------------------------------------------------------MLK-AAVIGASGYTGAELAGLIQAHPHLSLAGLYVSESSQDAHKPFSSLYPRWRG---V---I--EQPILPL--DDEALSRIH----------TEADIVLLAT-THEVSHD--LAAGFLEKG--LPVFDLSGAFRVPGEG---FYEKFYGFSHQYGDWLGKAAYGLAEW-NQEAIKAA---Q---------LIAVPGC
	>tr|A0A1Y1CIL4|A0A1Y1CIL4_9BACT
	-------------------------------------------------------MTKKK-IGIIGATGYTGSELVRILTNHPDVEISM-ITS-ES-RTGELFSDVHPFLQG---I---A--DQKLVSV----NQIDEYE------------LDLVFLAL-PHGVSMD--FVKRFKDKS--FKIIDLSGDFRLSTQE---VYEEWYKIPHIYPKGIEKAVFGSPEL-YFDEIKQA---H---------LIANPGC
	>tr|A0A1Y6G2W5|A0A1Y6G2W5_9GAMM
	---------------------------------------------------MVVSNANIA-CAVFGASGYSGAELVRLLNQHPNFNVSAVFSS-SA-GSAKPLAELYPQYQF---P---G--HLILQPW--HSDLLPQLV----------QQVRVVFLAL-PHEASTE--LVPELLAANSELTIFDLSGAFRLQDET---AHAQAYGFDQ--PKLAQPVPYGLAEW-CQLQGNEP-------------VVAVPGC
	>tr|A0A1Z5HMV7|A0A1Z5HMV7_9THEO
	---------------------------------------------------------MVK-ALVIGATGYAGVELVRLLSRHRRVQLVG-VTS-QS-HVDKPLSFVYPHLSG----------HVSLICK--EQEMLDKIS-----------EADVVFVAL-PHGYSAP--VVRKALDSG--IKVIDLGADFRFDEAD---SYEEWYGEQHKEPELLAISVYGLPEV-NRSKIKEA---Q---------LIANPGC
	>tr|A0A220VGI6|A0A220VGI6_9GAMM
	---------------------------------------------------------MKK-VAIIGASGYSGIELTKLIKQHPYLEISGLFVSETSTDKYKNINELYPEVIG---T---I--DYILKPL--IAHEFDFIN----------DNCDYVCLCT-DHFVSLN--LAKKFLSMD--KVVVDLSGAFRLENKE---YYEKYYGFMHNHSDLLDFADYGLAEW-NKNSISSS---K---------LIAVPGC
	>tr|A0A223KQ30|A0A223KQ30_9BACI
	----------------------------------------------------------MK-IGIVGANGYGGVELIRYLVNHPYVEIKL-LAS-HS-SNGNSIVEQYPHLQG---I---L--EMNISEL--NIEDVKENI-------------DVLFFAT-PSGVSKE--LIPQYIEAG--IKIIDLSGDLRLQDGS---LYEGWYKNTPAPPFALDKAIYGLTEL-NRELIKEA---T---------LVANPGC
	>tr|A0A286RM58|A0A286RM58_9PLAN
	--------------------------------------------------------MAIR-VAILGATGYTAVELIKILLRHPEVTITA-LTS-RQ-EGNAPIASVHPTLVG---R---I--SANLENL--TPAEVAARA-------------ECVFSCL-PHCASAE--VIPELLKAG--CRVVDFSADYRLNSPQ---VYEEWYGHRHPDPERLGKVPYGLPEL-FREEIRGA---S---------LVANPGC
	>tr|A0A292YPL4|A0A292YPL4_9BACL
	---------------------------------------------------------MIR-AAVVGASGYTGVELLRLLHRHPEVDIVC-LTG-DS-SAGKRIQDIYPHLQG---I---Y--NQPVENT--DPDLIAERA-------------DFVFIAL-PSGHTGS--IVPNLLKKG--LRVIDLGGDLRL-PGD---MYSKWYKKTPVPEPIQKQAVYGLSEW-YRTEIEKA---Q---------LIANPGC
	>tr|A0A2A8S723|A0A2A8S723_9BACI
	----------------------------------------------------------MK-AAIIGATGYGGLELLRLLTHHPSFTVTS-VHS-FS-QIGDVMTTPYPHLST---F---V--SHTLAEV--DVEGIAKEA-------------DIVFLAT-PAGVSAN--LTPSLLEAG--MRVIDLSGDFRIRKPF---IYEEWYKKEAAKEEVLQQAVYGLTEW-KKGEIATA---N---------LIANPGC
	>tr|A0A2H5XC87|A0A2H5XC87_9BACT
	-------------------------------------------------------MQRCR-VAVIGATGYTGGELVRLLLNHPHAELVA-LLRLSS-EETLPLHKAHPHLRG---L---T--DLECMPY--DERALD--------------GVDVAFLAV-PNGVAMD--LVPSLLTRG--IKVVDLSADFRFRDAD---TYERWYRKRHAATDWLARAVYGLPEL-RRPQLREA---S---------LAANPGC
	>tr|A0A2S2E6E0|A0A2S2E6E0_9ALTE
	---------------------------------------------------------MMK-SFIFGASGYSGAQLAALIQHHPNFELAGLGVSQHSQDAHKPLSDLYGQLKG---Q---V--DAILQPI--NESNLSALK----------NEMDLIFLAT-PHEVSQQ--WVPILAGGK--AKILDLSGAFRLSDSQ---QVRAFYDFSHSDQALAESAVYGLVDW-YADTIAGA---D---------LVAVPGC
	>tr|A0A2S7UY70|A0A2S7UY70_9GAMM
	----------------------------------------------------MVNTKKIP-CVVFGASGYAGVELAKMIVSHPIFTLEALFVSEHSSDANKLLSDLYPKYKG---L---L--DFPLVPG--GKTNLEALT-----SSLSSVDKGLVFLAT-PHEFSHD--IAYSLSAKN--ITVLDLSGGFRLQDPE---LYPQYYGFSHKYADKLNTIPYGLPEW-NAHNLKDQ---A---------LISLPGC
	>tr|A0A2S8SPK6|A0A2S8SPK6_9BACT
	--------------------------------------------------MNEKVKDKIK-VGLIGASGYTGSELARLLSAHPNAELVAATAS-GE-RVGQKLSTLFPSLRG---V---C--DLDLEAL---DLD-SLAA-----------KCEIVILAL-GHGKALE--IAPALLQKG--VRVIDLGADFRLRDAE---IYKKWYHLTHTAPEALAEAVYGLPEL-FREEIKSA---K---------LVANPGC
	>tr|A0A2T4VUU1|A0A2T4VUU1_9DELT
	-------------------------------------------------------MHKTA-IGIIGASGYSGVEATHILAAHEKVELRL-VTS-DR-WQGEAVGRRLGIAGP---L---G--QLRYAPL--DKSA-ELAR-----------ECEVVFLAT-PAESSLK--LVPGLLEAG--VRVIDLSGAFRLRDTA---SYPTFYNFTHSAPGLLEQAAYGLPEL-FREKIPSA---R---------LVANPGC
	>tr|A0A2T6DI25|A0A2T6DI25_9BACT
	----------------------------------------------------MTDTPLLR-AAIVGASGYSGEELVRLLARHPRLELVA-VAS-RR-SAGKTLGEIVPGTPA-------RVRELKFEDI--QPADLVARK-----------DIGVVFLAL-PHGVAAE--YAVPLRAAG--KVVVDLSADFRLRNAE---VYKEFYGHDHPAPELLSKAIYAQPEL-HRAEIPQY---D---------LLACPGC
	>tr|A0A2U3QFU2|A0A2U3QFU2_9BACT
	---------------------------------------------------------MLK-IAICGGSGYTGIELLRILAGHPDARVTA-ITSEKS--AGKRLTALFPHLHK---Y---Q--DLLFEPL--NKEKLLDKA-------------DIFFLAL-PHGASQE--AVNFFFRNG--KKVIDLSADFRLRDPG---TYKDWYGLAHDFVPTLKRTVYGLPEM-YRNRIRKA---R---------LIANPGC
	>tr|A0A2X0V5J3|A0A2X0V5J3_9GAMM
	--------------------------------------------------------MTVR-AIVVGASGYTGMELVRILKRHCEISLEALYVSKGSSDAMKNIDSLYGQLQG---I---C--SLPLEPL----DDVLEAA----------QKADVVFLAT-DHKVSHD--LAPVFYENN--CVVFDLSGAFRVKDPD---FYTKYYGFEHEHGELLNKAVYALCEYTDILDLQNG---R---------MISMPGC
	>tr|A0A2Z3GZE1|A0A2Z3GZE1_9BACT
	-------------------------------------------------------MQKVK-VAVLGGSGYTAVELIKLLLRHPGAEIAA-VTS----RQAEHVADLHPSLLG---R---L--DLQCEPF--DPDALKAKG------------VQVAFGCL-PHGTSME--SIPPLLDRG--IRVIDLSADYRLRDAT---VYQEWYKETHHDAENLAHAVYGLPEV-YGDTLAGA---R---------LIANPGC
	>tr|A0A2Z6UQ37|A0A2Z6UQ37_GLASK
	--------------------------------------------------------MNIK-SCILGASGYTGAELVRLLEQHAHFDLQACFVSPNSQDANKAISDVHKQLLG---V---S--KIVTQAI--NEDLISELA----------DEYDAIFLAT-PHEASHD--WANKLAFKK--AKVFDLSGAFRLSNPS---TFEHYYGFEHTQTNVLEHAVYGLAEW-HQDEISHA---S---------FVAVPGC
	>tr|A0A316FJR5|A0A316FJR5_9GAMM
	---------------------------------------------------------MKK-CLIIGASGYTGAQLTQLILQHPNLSIAALVVSNHSSLRNQLFASVYPQYAY--AF---PQNNLIFQSM--EDTGLTQTSINPNQSSCHWSDIDVVFLAT-PHQVSAS--LAEQFLSHN--IQVIDLSGAFRLTQAH---QFADYYGFEHPASALLSQAVYGLPEI-NRHLLAGA---K---------LIAVAGC
	>tr|A0A328SDD5|A0A328SDD5_9EURY
	-------------------------------------------------------MSKID-VAIIGASGYTGGELIRLLYKHPKADVTT-ITS-RK-QEGQHVSSLHPHLED---V------DLTFTNP--ENKDIDA---------------DLVFLAV-PHGASMK--IAPDFIEND--KKVIDLSGDFRFQSIE---TYEKWYGIKHEHPEL--EAVFGLPEI-NREQIKEA---Q---------LIANPGC
	>tr|A0A366HPK1|A0A366HPK1_9BACT
	-------------------------------------------MITYSAPSQKNMSSPVK-VAVVGASGYSGRELLRLLLLHPHAEIVA-VTS-RA-LAGKPLVSEFPRLRG---FPQAE--ALKFIAP--DVAAIKALG------------ATVAFLAL-PHGVAHE--FAGPLLEAG--LKVIDLSADFRLRDAK---VYAEYYDHAHPAPALLDEAVYALSEW-RADEIKNA---R---------LIACPGC
	>tr|A0A368N754|A0A368N754_9GAMM
	---------------------------------------------------------MVK-CSIIGASGYTGAELANLVEQHPQMTLKAIYVSERSADADTELGTLHRRYLG---Q---L--NLPLTPL--ATADVAKAA----------EGVDLVFLAT-DHKVSVA--LAPGLLETG--VTVMDLSGGFRFDTAA---PYDQFYGFTHDSPEWLEQAVYGLAEW-NAAEISHA---Q---------LVAVPGC
	>tr|A0A380N105|A0A380N105_9GAMM
	-----------------------------------------------------MSEKKIR-VGIVGATGYTGAELLRILAAHPAVEIAC-ITA-RT-EVGKAVSELYAHLRG---V---V--DLAFVAL--DDEALLQ--------------CDVVFFAT-PHGVCMA--QAQRLIDAG--IKIIDFSGDFRLKDTA---SFERWYGMAHSAPELLKQAVYGLPEL-QRDKIRHA---R---------LIANPGC
	>tr|A0A383WDX4|A0A383WDX4_TETOB
	------------MQVQALQTTSAGSTASCRSRARTVRVCATATVSAPAPTAQPGCKDVCN-VAVLGASGYTGAEVVRLSALHPHLKITA-LTGDRQ--AGKAFSEVFPHLVT----------AADVPSL-VKIDDVDFAG------------VDAVFCCL-PHATTQK--IIKALPEH---LKIVDLSADFRLADVN---TYAEWYGGEHAAPELQKEAVYGLTEL-YRDKIRPA---R---------LVANPGC
	>tr|A0A3A9DVX2|A0A3A9DVX2_9FIRM
	--------------------------------------------------------MTYR-AGVVGAAGFAGIELVRILTRHPEFELAA-ATS-DA-LAGTPIAQVYPAFTG---V---T--DLAFSTH--EG---TDLA-----------ACDVVFLAV-PHKAAMG--AAPALIEAG--VTVIDLSADFRLKNPA---VYEQWYA-PHTAPDLLAQAAFGLPEL-TGDELAAA---AERRAAGEAVLVGCAGC
	>tr|A0A3D8MAG0|A0A3D8MAG0_9ALTE
	---------------------------------------------------------MKK-VSVIGASGYTGAQLVSLIHQHPDMELVHTFVSENSQDAGKSMAQLHGSLAH---L---H--QYKVQPI--NELVLKELS----------QTMDLVFLAT-PHEASHD--WMPVLSSGN--ARVLDLSGAFRIKERD---VFANHYGFEHTAAACLDQAVYGLAEW-YSEAIAAA---H---------IIAVPGC
	>tr|A0A3L8PV95|A0A3L8PV95_9GAMM
	---------------------------------------------------MILQIKDVK-TAVVGASGYAGAELVELLTRHQSINSIELLVSESSQVLGQCFSDVFPRWKG---V---C--DTAFQAV--NSDWINQHA----------AELDVVFLAT-PHAASVK--LVKEFTEHE--VIIFDLSGGFRLKQPE---LYDEYYGFTHQLPEVLQQAVYGSPEW-EAESLKDT---N---------LIAVPGC
	>tr|A0A3M0AF06|A0A3M0AF06_9GAMM
	---------------------------------------------------------MLK-VGIVGATGYTGAELLRILSNHNGVQVVL-ITS-RA-EQGKPVAELYPNLRQ---H---C--DLVFEAP--TAEKISLL--------------DVVFFAT-PHGVAQS--MMTDIAKHD--VVVIDLSADFRIRDQA---VWEQWYQQPHGAPALIKEAVYGLPEF-NRKDIRTA---D---------IIACPGC
	>tr|A0A3M8FUX4|A0A3M8FUX4_9BACT
	---------------------------------------------------------MTTPVAVVGAGGYTGQELVELITRHHALRLVGVFASANS--AGTPISEIAPRLRG---I---V--NPRVQET--NAHAIAQSG------------ATHVFLAT-PHELSMQ--LAPKLIEYD--QIVLDLSGAYRLKNLD---LYPVHYGFEHLHPSSVEEALYTIPEL-CSDKIPRA---K---------LISLAGC
	>tr|A0A3N5XYS9|A0A3N5XYS9_9ALTE
	---------------------------------------------------------MVK-TVIFGASGYTGAELVKLVSQHPKLTLNGLYVSPNSLDADKDIAELHPGLSH---L---K--GHKVKAT--AAHELVYIA----------KENDVILLAT-PHEASHD--WTASLLGSN--AVVYDLSAAFRLSDTN---AYQTHYGFTHQHSELLAQATYGLAEH-FANDIANA---S---------LIALPGC
	>tr|A0A420ELH1|A0A420ELH1_9ALTE
	---------------------------------------------------------MLN-TVIIGASGYTGAELAKMVNRHPQLSLSRLYVSKNSVDAGKPLSSLYGELSG---I---V--DLELEGL--DPQDIPQLF----------PNVDVVLLAT-AHEVSHD--IAAALLDCA--CIVFDLSGAFRVPNTD---FYQQFYGFEHRYPELLEEAVYGLAEH-NAAQVAQT---R---------LIAVPGC
	>tr|A0A432W6I9|A0A432W6I9_9GAMM
	--------------------------------------------------MAMTVNQKTS-AWVIGASGFSGAELCRLINRHPYLQLSRAFAS--SVANAKPLAELYPELAT---V---V--NIDLEVW--RDQNIDQDP-----------LPELVFLAL-PHEASAK--LAPYFLQAG--VVVVDLSGAFRLKELN---KYPEFYNFKHPSPEYLQDASYSLMEL-IGDAELNN-------------LISVPGC
	>tr|A0A432WMS8|A0A432WMS8_9GAMM
	------------------------------------------------------MQQSHQ-VWVLGASGYSGAALCRILARHPSVNIAGAFSS-AG-SSPVEINKLYPELSG---Q---L--ELMVEPW--CDSLITEAA----------SAVDSVFLAL-PHEASAF--LAPLLLQQG--CRVYDLSGAFRLDDVN---NYPLYYGFEHTHPELLAAANYALPELNQSNAAYDA---P---------LQSLPGC
	>tr|A0A432WS13|A0A432WS13_9GAMM
	--------------------------------MNLPDSDTQQNTSNEDKEAINREQKLIR-VAVLGASGYSGSELVGLLHNNSHFKVVAAYAS-AQ-ATPQPLHAIAPAIAA---N---C--DLVVHPW--QESELDRLQ-----------DLDAVFFAL-PHETSAE--LAAQFIARG--IKVFDLSGAFRFQSAD---AFRNAYGFEHPHPELFEQAQYALMEW-TQLDPRGM-------------LFAIPGC
	>tr|A0A432X9S6|A0A432X9S6_9GAMM
	-----------------------------------------------------MSSGVIQ-CVVLGATGYAGSELLALLHKNPHFSVVKAFGS-AE-REAIRWRELAPQLAA---H---S--SLMIEPW--DMAQLDHVS------------VQAAFLAL-PHAASAD--IAPALLARG--IQVFDLSGAFRFHNAC---DFAQAYGFEHPAPTLLAQAQYMLMPW-YSAQAEHS-------------VYAIPGC
	>tr|A0A4Q0VPG0|A0A4Q0VPG0_9BACI
	----------------------------------------------------------MK-AAIIGATGYGGAELIRLLHQHKYVEEFT-LHS-SS-QSGVAISESYPQLTN---I---T--NQSLQSI--NIEQISKNA-------------DVVFMAT-PSGISTE--ITPAFIENG--VKVIDLSGDLRFKDPN---VYEKWYKKTSAANEVLEKAVYGLTEL-NREKVKNA---S---------LIANPGC
	>tr|A0A4Q9XJI7|A0A4Q9XJI7_9ALTE
	----------------------------------------------------------MK-VIVLGASGYTGAELCNLLSRHPSMQLACAYVSENSNDSGKALSQLYPQFPG---L---D--GVTLQPF--SLADVHEMD-----------GVSLAFLAT-PHEFSHD--VAPALLDAG--IRVADLSGAFRLKDAA---TFARCYGFNHLQREELALAEYGLVDF-YADKITRA---S---------LVAVPGC
	>tr|A0A4R1KXQ6|A0A4R1KXQ6_9BACT
	-------------------------------------------------------MKKTPHIALMGVTGYAGAELARLLLHHPRLAGTR-PLF-LG-REPARLTALHPQLRD---STGSA--SLQIEPF---SWELLQSS-----------GIEVLFLAT-PHEQSRE--WAPQALAQG--IRVIDLSGAWRLNDEGNRAVYKFADQDSALAAEVQAKSVYGMPEL-HREAIRDA---Q---------LIANPGC
	>tr|A0A4R4F6S2|A0A4R4F6S2_9GAMM
	----------------------------------------------------------MK-CVVFGAAGYAGAELVECILRHKQFELVRVFGS-HE-SGLKSWHKNVPHKPY---L---N--VDNIYPA--TEEAIKGVD------------FDVAFLAL-PHEASFH--WASFLVEQG--VRVFDLSGAFRLQNVE---LTQQVYGLNIADEARFQHVPYMLMPW-FDKSIKGS-------------LFSIPGC
	>tr|A0A4R6PM53|A0A4R6PM53_9GAMM
	--------------------------------------------------MKISSAESIN-AVIIGASGYAGSELTRLVAAHPALALAGIYVSESSNDAGKPLAQLYPRLRD---V---V--NQPLQPL--GEQQLAHIK----------QTAQVVFIAT-EHDVAAQ--LVSALHDGN--KLIVDLSGAHRLAAAS---DYERYYGFEHPFEAALNQAVYGLAEW-YTDELTQA---Q---------LIAVPGC
	>tr|A0A4R6UID5|A0A4R6UID5_9GAMM
	---------------------------------------------------------MLN-VAVLGASGYVGAELTQILAAHPQVSGLQLFHSGEQ-PGQFPFHHFQARSRG---Q---V--AAPVEPF--SPEKLSDFT-------------DVVFLCT-PHEFAAD--HTPELLKKA--KVVIDLSAGFRFSDAS---IYQQYYGFTHPNPDLLGKAVYGLPEL-NADGLNNA---T---------LIGCAGC
	>tr|A0A4U1B8V6|A0A4U1B8V6_9GAMM
	----------------------------------------------------------MK-VAIVGASGYVGAELTILLARHPAITGMHLLVSEFSDAKGIRFSQLYPRWQSTSRF---S--EQRLQAF--NGDWLATFG----------SELDVVFMAT-PHEYSQQ--WASAFLEQG--VKVIDLSGAFRLNLAE---DYPTYYGFEHHYPQLLEQAVYGLAEF-NYQQITDA---N---------LIAVPGC
	>tr|A0A4V1WBF7|A0A4V1WBF7_9BACL
	----------------------------------------------------------MK-AGIVGANGYSGIELIRLLTNHPSVEVEM-LIS-HS-TSGSDIQSLYPHLSG---I---L--ERKLEDF--DANELARRT-------------DVVFFAT-PAGVSKD--LLPECLERG--LICIDLSGDFRLRDPE---AYQSWYHRPPADHGLLQDAVYGLSEI-NRRQIAGA---S---------FIANPGC
	>tr|B3EA19|B3EA19_GEOLS
	------------------------------------------------MFLNREISAMLN-VAIVGASGYTGLELIRLLDRHPGVVISC-VTS-EQ-SAGKRISDIFPTLRG---R---C--DLVLEPL--NPSAIAARA-------------DLIFTAL-PHQAAMK--VVPDFLAAG--KKVVDLSADYRLHDPA---VYGAWYE-PHLNPELLPEAVFGLPEL-RRETIRKA---R---------LVANPGC
	>tr|B8AU61|B8AU61_ORYSI
	------------------------------------------------MTIRAFHSKILRRFSLGTAVGFR-IRKGDLTDIPAILVFVARKVHKKWLNPAQCLPAILEGPGG-------VWCDVDVVEF--SYYGAPAQT-----------PKEQMFSELVDKLCGSDECIGSGSQVAS--HETFGTLGAIVKRRTG---NKQVGFLTNHHVAVDLD---YPNQKM-FHPLPPNL---G-------------PGV
	>tr|C0GH77|C0GH77_9FIRM
	---------------------------------------------------------MLK-VAIIGATGYTGRELAGILARHPHVQPTY-LTS-ES-FAGQRLSDVYPQFRS---V---V--DVTLEKP--DMDKVA--------------ECDFIFSAL-PHGLSVD--TVPQLVSTG--KKVVDLSGDFRLKDGG---LYADWYGYEHNQPQLLANSVYGLPEV-NRQQIKKA---D---------LVANPGC
	>tr|C6C0R4|C6C0R4_DESAD
	-------------------------------------------------------MSAVP-VGLVGVTGYTGMELTRILSNHDGMKLVR-VTS-RA-EAGKKLADIYPFLNG---M------ELGGLEI--TAPEVEDLA----------EACDLVFLAV-PHKTAMN--IGGQLYDKG--IKVVDLSADFRIRDRE---TYEAWYKVDHTREDLLPEAVYGLPEF-YRDQVKGA---K---------LVANPGC
	>tr|D5EL89|D5EL89_CORAD
	----------------------------------------------------------MN-AAVIGASGYGGEELVKLLSRHPDVTLSA-VTS-RS-LAGKRVADVMPALRHA--V---G--ELQFTAS--DASELAADD-----------SIDIVFLAL-PHGVASE--FADPLFQAG--KTVIDLSADFRLNSTR---IYEAYYGHAHPAPHLLEAAPYVIPEL-ADESWKAA---S---------LIACPGC
	>tr|E4TF46|E4TF46_CALNY
	----------------------------------------------------------MK-IAIIGATGYTGFELIKIALRHPHIKLKY-LTS-DS-SADKKISDIYPHLKG---L---C--DMTLIPN--DFNSIVSDI-------------DAVFLCL-PHGASMD--AAKFFADHN--KIVIDLSADFRISNRE---IYESTYKETHKYPDLLKEFVYGIPEL-FGDDIRKT---K---------LIANPGC
	>tr|E8LCV1|E8LCV1_9FIRM
	--------------------------------------------------------MDMK-ASVIGATGYAGVELLRLLDGHPEAEIAV-ITS-ES-STGEAIASMYPHLSG---R---I--EKNLQSM--QELDAIAAA------------SDVIFIAL-PHGHAMK--IGKQLRGSK--TKIIDLGGDYRFKDYH---VFEQWYKVKHEDPE--AQAVYGLTEL-FRDKVRGA---Q---------LVANPGC
	>tr|E8LKP4|E8LKP4_SUCHY
	---------------------------------------------------------MIK-VAIIGASGYAGAELVSILLKHPEVLLTKLFVSEKSEDKYKKINSLYGSLYN--KT------DLILEPLPAAEKLKDDFK-----------AIDAVFLAT-DHKVSHD--IAPILYDAG--CAVFDLSGAYRLKNLS---AYEKYYGFKHENLELLNKAVYSLCEIASHDAIKNT---R---------MLSIPGC
	>tr|F6B5T6|F6B5T6_DESCC
	---------------------------------------------------------MIK-VGIIGATGYAGAELVRLLSRHPQVEFGA-LTS-QS-YAGKLIWEVFPHLYG---L---V--DDRLEEL--NLPELVANC-------------DVIFTAL-PHGHAMP--VAEAVWQQG--KRLIDLGADFRLKDAA---IYQSWYKTEHTAVDLLASAVYGLPEL-YRRQIKDS---R---------IIANPGC
	>tr|F7RX22|F7RX22_9GAMM
	--------------------------MIEPFHTSSSDSKSPLETAEGNSACNTAREKGLQ-VAVFGASGYSGCELLALLNKNAYFDIRFAFSS-ER-SASQLWSSLAPELAG---T---S--ELMIHPW--NDSYFEEVA----------SCCSAVFLAL-PHEASAY--LAAKFVSEG--VAVFDLSGAYRFASAS---EFSDTYKFAHPHPELLASSQYMLMEW-LPVQDGHAAAPL---------LFSIPGC
	>tr|F8A9L5|F8A9L5_THEID
	---------------------------------------------------------MLK-IAIIGATGYTGLELLRILAKHPEVEIVS-VTS-RQ-EAGKKVREVFPFESY---F---A--ELVFEEP--DVSKIAPRV-------------DLVFLCV-PHGAAAE--TARAFLEAG--VKVIDLSADFRLKDAA---VYESWYKTKHPCPELLSKAVYGLPEI-YREEIKGA---S---------LVANPGC
	>tr|F8E5Z6|F8E5Z6_FLESM
	----------------------------------------------------------MN-VSVIGSTGYTGNELVKIIAKHPYLEISC-LTS-DN-YDGQKYSDIYPPLKN---I---V--ETKIISN--DWDYVSDKS-------------DIVFLCL-PHAASQK--AAAFFHSKG--KLVVDLSADFRIKSKE---IYEKTYNVTHNYPDLLTEAAYGLPEI-YGNEIKQS---R---------LIANPGC
	>tr|G8QXM2|G8QXM2_SPHPG
	---------------------------------------------------------MVN-VGIIGATGYAGAQLVYLLSNHSGVAITY-LAS-HS-YAGKKFSTVYPSMQG---L---C--DLVLEEE--DLQKASQRC-------------SVLFLAL-PSPMASD--LVSEEILNR--CIVIDLGADFRLSDSL---TYETWYKAKHGSKELLAKAVYGLCEL-NREKIQSA---S---------LIANPGC
	>tr|H1KXQ5|H1KXQ5_9EURY
	---------------------------------------------------------MIT-ASIIGGTGYTGGELLRLLANHPYVDVEY-VTS-RK-EAGKKITKIHPHLRG---IKKLE--NLEFMDV--DVDKI--DS-------------DVVFCAT-PHGASMK--IVPQLIEKG--LKVIDLSGDYRFENIG---VYEEWYGLKHTGVLEGIKIAYGLPEL-HRDEIIDA---Q---------LVANPGC
	>tr|H5TEZ6|H5TEZ6_9ALTE
	---------------------------------------------------------MFT-ACIVGASGYTGAELIKIISQHPQLTLTHCFVSENSQYQSMLVSDVHPQLSG---I---C--DLPLHAL--ASTHIASIR----------NDFDAIFLAT-PHEFSHD--HLPAMLNGK--AVVFDLSGAYRLPNTQ---VFETFYGFAHQHPHTLKKAVYGLAEW-YSDNIKMA---Q---------YVAVAGC
	>tr|I6YUC8|I6YUC8_MELRP
	---------------------------------------------------------MVS-VSIAGAAGYSGAELIKLLLRHPGVKIDK-LFG-HS-TAGKRIDDVHPSLKS---T---L--SKEIASF--EAESLD--------------GTDLLFVAL-PSGEAQS--IVAEAFNKN--INVIDLGGDFRLKDVN---IYKKYYKHEHSTPDLMQKAVYGLPEW-NEAEIKNA---K---------IIANPGC
	>tr|K2KDU4|K2KDU4_9GAMM
	-------------------------------------MVFSSTQTALNQAKSSATDVTIR-AAVFGAAGYAGAELLQILHKNPYFRTSHAFVSERT--EASHLGQLYPRLQP---L------SQPLTVW--QDEQLSAVA----------KDTDVAFLAL-PHEVSLT--LAPKLLAAG--LKVFDLSGAFRLQDAS---QYPSYYGFAHQHPDLLTQALYALSEW-TTITTEQR-------------LFAIPGC
	>tr|K2KII7|K2KII7_9GAMM
	---------------------------------------------------------MLN-TLIIGGAGYTGQELCKLVTTHPQLKLTHVFASAGSKNAGE------PLPLG---I------TGQIQDG--HPDAIMAAA----------HDAQVILLAT-PHEASAA--LVPQLREHS-DALIVDLSGGFRLEAGA----YPQWYGFEHPAKELLAKAVYGLVGW-NDKAIKGS---K---------LIAAPGC
	>tr|L7VSC2|L7VSC2_THES1
	---------------------------------------------------------MFR-IAIIGATGYVGTEIVRLLVQHPEAEISA-VAS-RS-FAGQSFSDVYPNLKN---I---F--NLSLSGL--ELDEICENA-------------DIVITAL-PHDASRD--VIPELIKRG--KRVIDHSAAFRFRDKT---VYESWYKTNHGMEELLDKAVYGLPEI-YREKIATS---V---------LVANPGC
	>tr|L8XW45|L8XW45_9GAMM
	-----------------------------------------------------MSQKSIS-VGIIGATGYAGQQLVWLLHQHPNVVINF-VAS-HS-HSAKQFSEVYRNYES---F---F--DKRLINL--EEVEPRLRS------------IDLLFLAL-PHGLSEP--LTKKALEAG--IKVIDLGADFRFDDEK---TFEKWYNTQHEDPAINRQAVYGLPEL-YRDEITHA---N---------LVACPGC
	>tr|M8D7K6|M8D7K6_9BACL
	---------------------------------------------------------MIR-VGIVGATGYSGVELIRLLAGHPHVKVAN-LYS-ST-SEGEALASVFPHVQA---L---E--LPVLAKI--DAGQMGADN-------------DVIFLAT-PAGVSAE--LSPELVKNG--AKVIDLSGDFRLKDGA---AYTQWYKRQPAADEWLQKAVYGLSEW-KKEEIAGA---E---------LIANPGC
	>tr|Q02B44|Q02B44_SOLUE
	--------------------------------------------MQSVVLFIQANIYTMQRVGIVGHTGYSGAELIRILKRHPHVEPVL-MDHRENAAASALRRPAGPDRIP-------C-----------TGDAVRAEG------------LAVVFLAT-PPEVSME--LTPTLLDAG--ARVVDLSGAFRLRTPE---NYQTWYKEPHTQPELLAEAVYGLPEY-CRDRIPSA---R---------LLSNPGC
	>tr|Q0AUM2|Q0AUM2_SYNWW
	---------------------------------------------------------MFR-VGIVG-DGYTAADLLRLLAHHEQAEAVR-IFS-TE-NIGRRIDEVYPHLIG---F---S--ELICEES---NWD-LLKE-----------ECDLVFLAL-PHGLSVS--IAMELLPAG--VKCVDLGADFRLKDAG---LYEEYYELTHPAPELLEEAVYGLPEI-YREEIKQA---S---------LIANPGC
	>tr|Q489P6|Q489P6_COLP3
	----------------------------------------------MTKAILDSNNSVQK-VAIIGASGYAGAELVGLLYKHSQAHICHLVVSENSSSEGKLFSELHGRFQG---I---C--DLPLEAF--SAAWFDEYA----------AKLDVVFFAT-PHEFSAD--WAQAFVEAG--VKVFDLSGGFRLKDAA---DYPKYYGFEHANIDALSSAKYGLAEW-QHDEIANT---N---------LVAVPGC
	>tr|R7IVG2|R7IVG2_9FIRM
	---------------------------------------------------------MIK-VGIIGATGYAGAELVRLLMQHKEAEIKW-YGS-RS-YVDKKYYEVFQNMFQ---I---V--DDTCLDD--NMEELSNAV-------------DVIFTAT-PQGLCAS--LVNEEILKK--VKIIDLSADFRIKDVA---VYEKWYGIEHKSPQFIEEAVYGLCEI-NREKIRGA---R---------LIANPGC
	>tr|S3C197|S3C197_9BURK
	----------------------------------------------------MTAARKIR-AAVVGASGYAGSELTRFLLAHPAVELTHLYVSAASSDAGRAIAEIDGRLFG---R---T--QLVLEPM--TDPAAAAQG------------LDAVFLAT-EHIVSAA--LAPIFAAQG--AVVFDLSGAYRLPNAS---DYPKFYGFEHEHPELLDRAVYALGEFVDRGKLRAA---R---------IVSLPGC
	>tr|T1H9J5|T1H9J5_RHOPR
	------------------------------------------------------------------------------------MNLTALAVSAQSVDAGKRISDLHPQLKG---I---I--DLPVQAL--TDAAEAAKG------------IDVVFLAT-DHKVSHD--LAPVFLAAG--CVVFDLSGAFRVQDAE---FYRRYYGFEHQHADWLAQAVYGLAEF-QAERVKQA---Q---------LIAVPGC
	>tr|V2QIB7|V2QIB7_9BACT
	----------------------------------------------------------MR-AGIIGATGYTGVELVKIIARHSHLELSV-ITS-ES-YAGKPFSEIYPLMQG---V---C--DMILVEN--DLEEVSKKA-------------DVFFLCL-PHKTAME--SAKFLYEKG--KIVIDLSADFRIKDKN---IYEEVYGTDHTASHLLEKAVYGQAEI-YTKEIQKT---S---------LIAGAGC
	>tr|W7QFH5|W7QFH5_9ALTE
	---------------------------------------------------------MIR-VSIVGASGYAGAELAGLIHKHPEFEIAGLYVSENSADAYKAFSALHGKYAY---Q---I--DRTLIPI--SESQIAKLV----------PECDAIFLCT-PHEASVE--MAARIVEAG--GVVFDLSGAYRLSDLS---VIKEYYGFSHKYPELLTQAVYGLAEW-NAAEIRQA---N---------LVAVPGC

## Sheet: Fig. 2d
	µM formaldehyde	RFU
	250*	2243*	2245*		excluded data*
	100	1189	1217
	50	664	684
	25	385	377
	10	184	191
	0	45	44
		Slope via GraphPad Prism	11.48	RFU/µM
		raw data (RFU)
		50 mM formate															no formate
		LB only			empty vector			EcAckA only			DaArgC only			EcAckA-DaArgC			LB only			empty vector			EcAckA only			DaArgC only			EcAckA-DaArgC
	time (h)	rep.1	rep.2	rep.3	rep.1	rep.2	rep.3	rep.1	rep.2	rep.3	rep.1	rep.2	rep.3	rep.1	rep.2	rep.3	rep.1	rep.2	rep.3	rep.1	rep.2	rep.3	rep.1	rep.2	rep.3	rep.1	rep.2	rep.3	rep.1	rep.2	rep.3
	0	97	81	81	191	177	187	170	175	168	171	157	168	297	172	206	151	80	83	200	178	190	164	165	165	157	159	166	313	200	203
	1	79	81	80	200	173	191	163	161	168	166	170	169	270	237	254	75	77	150	78	222	182	187	164	174	160	157	158	245	207	220
	2	112	79	84	211	185	200	178	185	181	186	181	193	444	338	374	81	76	80	228	193	198	172	181	168	162	169	175	267	233	247
	4	83	86	89	227	193	204	181	188	187	205	215	207	832	598	769	79	84	86	282	232	225	199	197	205	186	187	196	334	261	322
		transform & baseline-corrected (µM formaldehyde)
		50 mM formate															no formate
		LB only			empty vector			EcAckA only			DaArgC only			EcAckA-DaArgC			LB only			empty vector			EcAckA only			DaArgC only			EcAckA-DaArgC
shown in Fig. 2d	time (h)	rep.1	rep.2	rep.3	rep.1	rep.2	rep.3	rep.1	rep.2	rep.3	rep.1	rep.2	rep.3	rep.1	rep.2	rep.3	rep.1	rep.2	rep.3	rep.1	rep.2	rep.3	rep.1	rep.2	rep.3	rep.1	rep.2	rep.3	rep.1	rep.2	rep.3
	0	0	0	0	0	0	0	0	0	0	0	0	0	0	0	0	0	0	0	0	0	0	0	0	0	0	0	0	0	0	0
	1	-1.56794	0	-0.087108	0.783972	-0.348432	0.348432	-0.609756	-1.21951	0	-0.43554	1.1324	0.087108	-2.35192	5.66202	4.18118	-6.62021	-0.261324	5.83624	-10.6272	3.83275	-0.696864	2.00348	-0.087108	0.783972	0.261324	-0.174216	-0.696864	-5.92334	0.609756	1.48084
	2	1.30662	-0.174216	0.261324	1.74216	0.696864	1.1324	0.696864	0.87108	1.1324	1.30662	2.09059	2.1777	12.8049	14.4599	14.6341	-6.09756	-0.348432	-0.261324	2.43902	1.30662	0.696864	0.696864	1.39373	0.261324	0.43554	0.87108	0.783972	-4.00697	2.87456	3.83275
	4	-1.21951	0.43554	0.696864	3.13589	1.39373	1.48084	0.958188	1.1324	1.65505	2.96167	5.05226	3.39721	46.6028	37.108	49.0418	-6.27178	0.348432	0.261324	7.14286	4.70383	3.04878	3.04878	2.78746	3.48432	2.52613	2.43902	2.61324	1.82927	5.31359	10.3659

## Sheet: Fig. 3c
	Round 1						Round 2					Round 2*								Round 3				Round 4					Random Mutagenesis
well	S178-NNK	G182-NNK	A183-NNK	Y203-NNK	L233I-WDK	parent	S178-NNK	A183-NNK	Y203-NNK	L233I-WDK	parent	G182-NNK	A183-NNK	Y203-NNK	L233-WDK	G182-NNK_2	A183-NNK_2	Y203-NNK_2	parents	A183-NNK	Y203-NNK	L233I-WDK	parent	A183-NNK	Y203-NNK	parent		well	plate1	plate2	plate3	plate4	plate5	plate6	plate1 parent	plate2 parent	plate3 parent	plate4 parent	plate5 parent	plate6 parent
A1	163	261	226	176	194		707	948	944	315		1215	1396	969	1051	596		418		834		906	1028			1175		A1	252	776	771	848	912	311
A2	188	184	150	181	216		725	937	630	595		1195	1415	828	1257	976		415		252	444	382		249	277	981		A2	324	439	241	174	562	164
A3	167	210	234	198	223		214	575	774	367		1232	1155	899	1094	533		426		790	227	273		853	1189			A3	156	135	163	672	152	490
A4	255	208	228	185	183		190	225	707	674		1039	1419	859	1146	930		1034		582	383	600		887	435			A4	248	696	157	620	164	511
A5	213	221	238	234	176		504	510	732	535		1148	1147	974	1176	739		1224		605	946	364		902	504			A5	169	372	455	220	484	155
A6	155	259	232	201	221		446	775	226	675		922	1170	945	1105	1051		473		197	534	714		963	1169			A6	351	192	174	772	706	151
A7	254	215	238	171	202		476	654	713	664		979	1169	903	1156		801			834	648	241		894	506			A7	479	319	635	151	677	301
A8	208	169	265	208	178		448	483	217	595		840	992	1314	1124		1423			725	201	420		900	244			A8	326	146	670	464	146	138
A9	200	185	193	242	222		461	889	797	711		965	1362	686	1083		1049		1361	653	460	224		1043	195			A9	184	653	147	523	691	143
A10	158	199	200	194	163		777	249	281	369		812	1210	1171	1347		897		938	756	788	261		601	235			A10	562	413	198	317	136	710
A11	192	197	198	198	168		519	559	999	553		819	1165	941	1098		952		1056	750	377	268		807	717			A11	742	135	424	149	320	773
A12	162	228	140	165	178		524	498	608	723		1302	1490	805	1066		1093		1153	366	193	425		835	432			A12	556	147	155	254	786	153
B1	187	197	247	170	183		633	834	789	622		924	1321	777	1671	868		1263	1181	714	514	287		907	205			A13	327	598	496	682	200	789
B2	164	176	184	200	191		831	531	689		664								1183	880		399	916	215	852			A14	189	249	148	590	624	162
B3	186	195	192	212	191		214	383	768	336		1209	1095	1658	1115	920		1110		183	200	436		683	648			A15	246	598	155	394	140	643
B4	180	201	194	167	181		203	632	686	625		1092	944	911	1109	904		424		865	210	823		624	929			A16	492	677	678	161	357	145
B5	179	209	153	201	230		756	825	734	483		1033	1215	844	985	1035		451		728	180	264		824	375			A17	647	377	324	138	139	149
B6	155	228	199	182	211		225	689	715	361		1022	1151	1151	1122	1050		871		739	910	259		676	209			A18	639	268	703	161	147	777
B7	181	189	161	173	203		612	907	763	363		1606	1318	874	1102		670			355	206	365		615	393			A19	777	128	272	255	126	735
B8	181	169	211	208	201		230	880	855	395		1130	1123	1418	1065		894			200	326	198		815	535			A20	718	151	411	288	147	637
B9	177	184	203	193	178		883	636	216	391		916	1308	920	949		981		1340	830	197	349		752	972			A21	774	177	144	223	401	809
B10	165	203	242	176	159		217	573	752	409		1134	1374	1513	769		873		1306	978	380	938		793	579			A22	154	210	632	815	152	683
B11	195	177	249	189	190		826	824	722	683		696	1316	826	1082		907		1089	914	331	212		814	357			A23	233	587	231	820	757	431
B12	244	240	223	170	180		216	577	973	255		711	1292	778	982		995		1082	851	714	351		800	343			A24	629	508	142	164	172	158
C1	171	160	197	205	198		225	792	816	507		790	1285	924	1161	1262		1015	1092	780	231	276		220	294			B1	153	286	519	161	644	260
C2	244	167	147	172	214		270	933	665		575								1120	720	221	288		200	214			B2	259	660	672	279	202	163
C3	155	180	192	180	202		226	236	641	513		987	1261	884	952	1318		410		899	231	848		205	202			B3							645	638	640	690	622	701
C4	160	218	209	191	201		179	595	762	520		1087	1094	558	935	1266		1287		797	786	248		287	204			B4							653	552	673	659	602	612
C5	170	190	211	208	185		224	897	748	681		995	1024	839	1210	484		1361		824	307	971		570	365			B5	325	329	702	622	726	151
C6	212	190	213	202	213		821	514	694	348		824	600	1005	1006	1913		422		537	186	356		610	449			B6	163	666	586	485	418	774
C7	192	236	210	206	167		205	430	243	534		866	1416	632	1312		1392			777	685	319		719	790			B7	667	634	620	172	432	367
C8	179	235	197	169	185		727	712	784	584		791	1329	626	1240		1231			978	406	320		676	320			B8	695	681	240	144	146	598
C9	154	217	207	195	164		877	632	237	433		661	1301	761	1321		1139			210	391	828		714	403			B9	656	122	335	180	136	819
C10	175	197	218	195	218		202	549	432	565		793	1304	844	1499		1230			771	174	348		247	368			B10	227	149	177	745	148	559
C11	246	194	191	179	189		239	251	619	647		656	1391	657	1086		523			372	487	297		647	444			B11	151	127	651	167	306	482
C12	165	234	166	155	194		942	790	944	613		890	1248	781	1152		534			201	184	903		634	492			B12	365	414	705	710	150	457
D1	193	168	243	182	194		214	773	919	537		1489	1075	1221	1327	1043		425		795	209	289		186	188			B13	631	151	214	394	135	537
D2	210	178	220	181	192		778	885	727	606		1056	1073	623	992	1156		1032		455	874	183		609	185			B14	151	630	294	335	670	152
D3	161	188	241	211	175		871	711	650	329		1170	1083	835	1164	1155		628		207	750	214		519	656			B15	170	649	567	389	132	148
D4	204	278	234	245	181		1103	768	604	536		2222	1106	1533	1126	1274		419		878	512	265		293	614			B16	180	382	135	149	148	216
D5	155	200	199	181	174		636	470	698	579		1132	1053	1056	940	1162		1292		203	529	234		650	374			B17	175	124	574	147	437	733
D6	190	195	197	224	174		190	834	788	602		1195	1179	730	652	546		431		478	183	239		161	173			B18	166	167	720	725	142	622
D7	152	159	217	167	208		1149	460	765	608		1042	1683	726	677	1237				215	180	339		732	321			B19	690	597	573	153	130	546
D8	171	203	135	203	187		719	666	845	567		1034	1752	658	673		452			781	222	322		207	402			B20	274	562	147	147	689	161
D9	165	195	173	166	193		680	658	750	548		640	1466	665	689		1568			842	191	192		653	486			B21							646	558	580	637	586	639
D10	179	200	206	200	175		169	709	221	691		788	1024	643	692		1481			858	397	429		198	451			B22							676	548	558	606	610	621
D11	215	227	189	199	213		713	776	714	654		1022	1021	555	990		1238			810	277	848		598	757			B23	153	242	652	546	133	415
D12	178	175	165	194	208		220	709	583	366		766	1214	763	1186		1831			912	355	329		181	336			B24	585	576	719	814	213	260
E1	202	220	213	190	183		226	973	733	575		1372	1390	892	873	516		414		763	384	355		562	346			C1	166	132	288	156	506	520
E2	199	180	195	185	195		706	809	218	333		697	1061	1076	1095	1020		568		200	174	213		499	667			C2	138	694	748	158	593	164
E3	153	226	208	189	201		635	541	645	499		1339	1075	496	1098	1160		408		799	390	270		523	305			C3	623	122	360	417	193	266
E4	175	240	206	183	208		736	212	629	326		1465	964	1367	1106	1192		407		735	764	380		170	193			C4	150	590	161	780	142	323
E5	236	204	201	182	215		260	657	307	223		504	960	459	963	1094		397		643	550	505		540	300			C5	449	275	140	139	136	366
E6	163	165	201	257	228		833	410	714	529		2364	1067	495	1085	2063		404		816	392	835		378	180			C6	454	423	536	759	147	513
E7	210	202	208	178	199		1223	498	596	498		1174	1022	1477	625		1250			201	373	295		506	343			C7	455	241	217	143	211	577
E8	173	268	185	236	178		183	709	743	355		1446	1111	707	987		1218			878	195	776		653	651			C8	135	563	634	165	149	218
E9	178	228	77	208	187		211	450	683	367		519	1249	1562	874		1263			868	366	348		484	771			C9	263	668	184	682	202	277
E10	163	153	172	182	179		237	220	654	450		494	1106	482	944		1080			682	812	208		524	281			C10	652	130	163	718	375	191
E11	159	218	236	186	189		263	778	974	359		2093	1233	756	896		1105			981	444	520		158	177			C11	314	123	183	145	160	676
E12	172	224	139	170	205		291	762	720	394		1160	1142	1269	1024	1087				338	194	264		396	417			C12	699	444	146	339	509	198
F1	181	185	167	192	167		206	882	935	323		1078	1423	1076	1177	2051		403		745	556	235		656	199			C13	372	593	355	139	128	704
F2	185	199	204	202	192		274	874	373	576		862	1234	1338	945	468		1395		840	215	257		715	515			C14	138	591	226	160	139	149
F3	153	179	171	179	198		1036	744	728	568		1033	1417	664	955	1254		466		929	497	264		678	788			C15	218	265	144	244	391	598
F4	182	191	189	180	205		207	466	708	593		2263	1417	571	1149	1222		419		734	427	374		561	568			C16	166	142	175	147	145	420
F5	221	272	178	184	193		863	814	636	665		1053	1146	641	1078	396		451	667*	355	836	388		511	181			C17	277	121	376	485	188	657
F6	151	200	175	208	162		1095	805	783	297		608	939	1063	1458	1041		402	1107	195	419	405		517	498			C18	547	434	364	770	148	774
F7	169	224	179	169	177		916	784	692	507		644	1408	738	524		1190		1107	818	246	193		556	506			C19	135	141	128	146	180	248
F8	156	230	186	200	188		223	615	673	339		635	1128	1137	1158		366		1339	677	411	289		187	390			C20	343	637	131	141	665	404
F9	183	229	176	170	164		675	454	711	528		988	1283	804	1340		1163		1127	876	169	292		628	170			C21	599	125	145	662	129	499
F10	176	157	218	187	180		936	548	789	335		882	1308	710	933		1104		1287	801	187	316		562	268			C22	671	440	612	161	579	511
F11	162	191	195	167	192		752	763	723		716								1477*	904	628	379		161	130			C23	138	230	231	718	659	622
F12	167	232	178	192	159		230	641	219	475		554	1636	646	1434		1140			574	192	330		355	163			C24	513	150	553	463	454	324
G1	241	236	191	209	203		1216	594	661	181		1196	1286	1595	1083	1245		1177		560	243	483		179	229			D1	498	423	470	861	208	173
G2	202	217	215	171	207		627	383	702	485		1459	1134	1394	860	482		1368		716	605	694		682	373			D2	142	154	153	174	148	879
G3	208	220	204	200	202		284	816	678	499		1089	1020	450	1020	1258		381		808	936	289		207	462			D3	163	443	726	675	137	159
G4	178	225	220	183	222		200	701	597	221		2408	1089	395	852	1140		384		352	359	192		563	180			D4	143	552	470	157	369	500
G5	181	254	176	180	198		782	788	571	520		736	1149	454	627	1787		384		698	223	254		809	352			D5	235	662	148	867	589	149
G6	155	271	201	175	196		243	823	685	539		849	1199	445	943	1218		406		219	205	347		643	215			D6	171	637	252	154	159	816
G7	158	163	210	178	226		1060	653	677	213		1379	1182	1542	1018		1069			205	336	618		539	331			D7	132	204	350	319	135	768
G8	188	176	163	178	231		799	603	523	585		1239	1267	507	1042		1257			832	236	211		754	474			D8	216	426	147	653	541	148
G9	211	167	167	188	230		206	692	228	602		809	1340	453	809		1114			593	580	190		154	877			D9	141	196	156	130	139	288
G10	171	227	186	164	209		850	238	622	551		657	1277	452	594		1330			755	172	236		193	188			D10	130	134	516	156	505	659
G11	172	244	163	167	207		766	514	580		418	1497	1381	1236	1059		1163		1497	754		378	882	801	455			D11	602	427	135	399	701	216
G12	220	191	160	178	184		232	417	656	593		582	1507	1192	1047		603		1381	359	260	196		820	225			D12	128	139	132	166	523	392
H1	202	170	172	176	183		1180	508	741	589		823	1247	465	1131	1159		1269	1236	874	1003	323		814	246			D13	396	521	247	771	128	451
H2	184	198	181	169	190		198	723	660	651		660	1192	1291	1120	423		377	1059	584	535	381		841	234			D14	306	130	137	688	531	704
H3	202	209	191	198	212		1170	767	735	633		2033	1341	1404	641	1178		380	1163	813	199	325		214	228			D15	176	123	131	756	179	295
H4	165	217	202	187	208		211	412	314	645		578	1026	1295	1035	1085		969		802	730	248		159	711			D16	124	126	274	142	211	353
H5	150	261	175	207	240		285	561	671	522		1064	1120	472	874	629		629		367	475	237		182	219			D17	609	192	493	792	132	408
H6	177	167	137	211	227		197	700	816	519		1387	1073	1145	865	414		1190		987	228	263		470	388			D18	133	597	220	384	636	384
H7	151	200	185	182	165		1200	452	600	528		532	1039	444	1026		1011			372	201	694		759	297			D19	156	618	313	835	125	161
H8	184	277	222	181	214		1033	453	678	510		549	508	480	952		875			237	200	421		617	222			D20	431	561	232	286	413	708
H9	176	180	142	204	194		768	693	795	241		633	580	432	913		1497			372	521	249		723	214			D21	550	506	339	225	115	159
H10	179	163	179	211	172		967	572	842	360		477	1160	1199	576		1298			329	898	196		222	583			D22	255	279	134	798	236	486
H11	190	218	174	191	204		321	626	603	237		530	974	407	1969		1318			899	950	332		221	408	936		D23	338	134	132	146	130	171
H12	179	264	224	174	163		429	835	778	850		169	174	166	170		174			889		986	915			784		D24	476	383	146	481	199	572
																												E1	147	152	160	219	158	155
																			excluded data*									E2	142	162	167	150	799	188
																												E3	393	160	145	149	192	745
																												E4	133	643	161	163	140	380
																												E5	293	148	151	748	124	423
																												E6	234	130	154	137	130	156
																												E7	344	125	599	142	586	286
																												E8	371	733	689	137	269	209
																												E9	380	126	674	133	602	149
																												E10	796	139	379	569	138	390
																												E11	134	398	140	753	142	616
																												E12	325	135	583	267	143	373
																												E13	132	123	541	718	410	724
																												E14	603	249	373	737	542	425
																												E15	460	185	273	135	408	249
																												E16	324	433	157	294	634	160
																												E17	133	626	127	674	127	364
																												E18	695	152	399	716	130	474
																												E19	669	112	284	498	214	211
																												E20	498	601	152	138	717	146
																												E21	159	154	559	134	242	350
																												E22	133	281	150	794	136	201
																												E23	633	134	344	341	547	163
																												E24	447	653	136	837	142	262
																												F1	239	186	220	791	189	189
																												F2	385	131	143	169	230	178
																												F3	148	510	513	631	348	251
																												F4	151	138	264	161	142	521
																												F5	156	499	496	751	256	759
																												F6	763	128	716	419	139	550
																												F7	406	513	657	696	675	367
																												F8	139	119	352	151	615	362
																												F9	350	661	223	471	639	294
																												F10	536	626	137	204	142	339
																												F11	136	135	280	723	127	511
																												F12	134	606	602	151	476	355
																												F13	153	495	270	688	155	143
																												F14	166	538	149	640	133	423
																												F15	650	138	599	263	657	507
																												F16	144	286	135	300	653	248
																												F17	152	403	464	136	245	574
																												F18	441	303	325	302	481	577
																												F19	548	476	395	328	711	275
																												F20	531	469	393	141	690	165
																												F21	214	127	124	339	132	758
																												F22	141	118	134	165	639	154
																												F23	274	673	345	657	136	667
																												F24	710	129	186	398	240	429
																												G1	324	332	149	151	151	794
																												G2	215	132	160	162	152	836
																												G3							733	658	608	229*	620	680
																												G4							667	719	257*	348*	558	646
																												G5	135	633	166	151	145	313
																												G6	724	623	310	207	514	681
																												G7	138	186	227	606	634	413
																												G8	363	664	397	226	141	688
																												G9	203	273	254	156	512	610
																												G10	660	639	576	504	500	314
																												G11	468	128	174	415	137	338
																												G12	214	222	604	146	141	458
																												G13	533	545	317	596	129	188
																												G14	445	121	151	540	698	147
																												G15	604	432	176	779	185	145
																												G16	134	119	396	164	136	146
																												G17	131	460	504	775	630	159
																												G18	428	128	204	441	400	146
																												G19	160	393	614	137	281	153
																												G20	652	576	532	177	775	229
																												G21							634	608	492	657	574	529
																												G22							608	559	558	582	573	547
																												G23	153	572	464	477	709	144
																												G24	322	147	137	868	161	161
																												H1	697	671	149	461	159	294
																												H2	702	522	158	131	140	527
																												H3	130	135	150	549	774	164
																												H4	132	434	169	164	205	151
																												H5	355	459	187	144	296	606
																												H6	268	215	332	478	140	163
																												H7	331	228	213	134	239	434
																												H8	135	300	272	184	151	790
																												H9	134	315	400	829	156	136
																												H10	128	177	179	653	605	744
																												H11	243	128	402	237	619	735
																												H12	130	124	243	363	291	525
																												H13	534	125	444	330	295	614
																												H14	129	579	541	507	134	155
																												H15	137	673	251	568	695	283
																												H16	280	386	639	605	304	346
																												H17	132	123	135	137	644	334
																												H18	125	123	458	145	336	168
																												H19	132	447	332	123	130	403
																												H20	241	553	466	490	166	215
																												H21	622	392	664	130	128	233
																												H22	181	502	407	834	129	154
																												H23	392	190	583	597	626	748
																												H24	140	530	287	791	139	168
																												I1	823	563	168	910	187	171
																												I2	406	317	680	803	148	509
																												I3	146	286	715	178	156	388
																												I4	292	670	798	146	758	693
																												I5	649	574	206	750	233	266
																												I6	355	603	215	838	570	411
																												I7	202	141	269	416	293	576
																												I8	318	372	545	630	545	163
																												I9	685	520	649	416	587	582
																												I10	176	544	728	169	162	529
																												I11	141	597	652	161	146	210
																												I12	576	557	484	307	682	330
																												I13	669	138	133	623	498	423
																												I14	214	603	160	700	260	159
																												I15	388	129	294	742	160	746
																												I16	554	515	564	181	675	730
																												I17	576	135	515	275	538	149
																												I18	155	682	615	153	158	399
																												I19	370	149	561	571	189	715
																												I20	281	400	152	149	232	505
																												I21	407	155	296	760	149	827
																												I22	266	157	342	222	158	726
																												I23	140	235	547	380	747	746
																												I24	502	154	692	176	390	421
																												J1	713	635	169	175	167	177
																												J2	797	568	762	812	152	161
																												J3							636	663	614	612	605	631
																												J4							695	679	602	544	601	663
																												J5	243	320	144	149	362	656
																												J6	732	141	721	143	140	150
																												J7	704	137	187	505	152	747
																												J8	152	152	256	147	181	673
																												J9	698	146	143	667	151	151
																												J10	158	230	330	221	150	395
																												J11	647	503	138	176	305	253
																												J12	151	141	494	592	158	278
																												J13	646	581	432	709	625	755
																												J14	174	700	292	699	135	170
																												J15	140	221	124	252	382	386
																												J16	659	151	455	696	612	617
																												J17	143	491	129	156	300	623
																												J18	189	166	587	511	214	770
																												J19	180	320	398	271	137	198
																												J20	323	306	146	138	144	487
																												J21							603	641	580	618	534	577
																												J22							654	699	599	573	578	680
																												J23	705	675	172	773	466	230
																												J24	164	750	660	253	402	826
																												K1	461	174	332	721	461	163
																												K2	508	711	716	156	649	488
																												K3	155	643	357	750	730	157
																												K4	157	143	171	811	160	779
																												K5	764	370	141	210	597	424
																												K6	717	693	653	751	145	151
																												K7	264	128	655	377	147	158
																												K8	679	636	377	290	604	756
																												K9	653	127	321	140	421	155
																												K10	141	154	163	153	179	241
																												K11	142	602	526	154	217	190
																												K12	444	157	255	143	266	241
																												K13	562	260	139	153	619	423
																												K14	205	570	148	254	684	652
																												K15	655	141	626	250	145	440
																												K16	677	559	154	141	263	470
																												K17	672	126	226	143	181	506
																												K18	636	244	147	413	324	731
																												K19	135	394	235	143	602	733
																												K20	662	393	342	435	138	144
																												K21	139	345	346	139	664	731
																												K22	641	386	146	644	138	736
																												K23	627	190	400	647	144	147
																												K24	652	471	152	534	144	206
																												L1	648	744	214	152	574	820
																												L2	163	659	757	164	154	869
																												L3	601	272	149	337	141	172
																												L4	769	148	164	145	144	154
																												L5	668	218	202	261	149	316
																												L6	435	614	670	620	202	711
																												L7	256	136	144	723	593	368
																												L8	657	141	146	733	143	693
																												L9	130	131	171	745	639	487
																												L10	510	149	376	646	140	539
																												L11	287	263	604	751	150	620
																												L12	492	148	680	708	130	639
																												L13	156	137	128	759	139	485
																												L14	264	580	161	670	153	627
																												L15	215	575	219	148	507	641
																												L16	615	125	597	135	599	182
																												L17	134	129	661	671	139	610
																												L18	311	309	144	145	141	138
																												L19	608	671	126	386	227	416
																												L20	162	668	304	455	167	139
																												L21	530	156	660	260	152	149
																												L22	669	156	422	750	128	152
																												L23	607	481	134	147	244	153
																												L24	417	665	162	579	229	720
																												M1	155	145	158	193	722	167
																												M2	155	148	179	155	155	606
																												M3	146	161	176	166	184	597
																												M4	156	144	597	167	167	844
																												M5	147	151	271	190	385	156
																												M6	149	144	275	170	216	295
																												M7	173	136	154	167	148	206
																												M8	180	148	365	168	153	416
																												M9	752	212	138	172	141	363
																												M10	165	156	421	149	161	467
																												M11	135	139	323	157	586	259
																												M12	159	139	185	143	151	694
																												M13	154	403	150	300	141	153
																												M14	583	179	610	209	303	528
																												M15	324	616	495	165	149	148
																												M16	171	404	515	783	137	214
																												M17	317	456	161	588	208	290
																												M18	181	669	354	135	594	172
																												M19	642	145	564	523	140	173
																												M20	494	639	140	660	294	141
																												M21	503	301	350	145	272	173
																												M22	664	205	457	142	592	149
																												M23	697	151	473	582	548	719
																												M24	149	145	308	734	452	170
																												N1	291	133	421	174	171	397
																												N2	170	148	720	266	806	310
																												N3	137	129	164	207	709	169
																												N4	153	145	715	164	270	722
																												N5	241	136	437	150	253	152
																												N6	368	144	483	144	700	767
																												N7	699	630	322	148	616	282
																												N8	142	171	179	559	706	168
																												N9	134	203	156	715	683	152
																												N10	143	403	149	541	139	159
																												N11	132	338	164	211	239	402
																												N12	229	137	156	137	210	153
																												N13	596	555	130	648	194	654
																												N14	146	415	146	141	491	166
																												N15	136	133	340	184	516	296
																												N16	156	554	411	133	581	190
																												N17	674	395	148	145	137	523
																												N18	245	486	253	738	691	430
																												N19	571	134	393	689	683	743
																												N20	154	551	389	775	498	629
																												N21	417	215	140	422	447	731
																												N22	707	729	276	148	142	371
																												N23	562	660	415	507	687	476
																												N24	509	737	161	659	361	750
																												O1	284	234	338	468	818	287
																												O2	183	144	542	157	154	159
																												O3							790	715	657	718	615	679
																												O4							746	738	658	767	582	582
																												O5	716	426	432	145	184	823
																												O6	601	676	399	641	279	461
																												O7	167	519	725	761	156	330
																												O8	696	347	424	232	419	481
																												O9	128	141	173	269	677	151
																												O10	510	508	718	733	466	751
																												O11	535	137	314	141	147	156
																												O12	716	660	153	142	724	150
																												O13	382	563	176	151	361	770
																												O14	694	320	462	145	485	701
																												O15	355	276	182	153	199	162
																												O16	334	329	147	203	145	793
																												O17	482	209	138	147	143	462
																												O18	143	521	302	224	745	149
																												O19	723	636	665	149	165	608
																												O20	679	201	681	739	680	644
																												O21							638	555	627	659	550	601
																												O22							622	580	457	703	530	764
																												O23	691	330	220	712	142	799
																												O24	654	188	198	155	695	626
																												P1	188	152	175	314	698	786
																												P2	144	146	740	160	147	168
																												P3	194	152	570	706	144	155
																												P4	139	143	327	172	175	742
																												P5	129	148	295	511	476	407
																												P6	143	145	647	182	390	385
																												P7	707	175	149	299	748	788
																												P8	145	138	736	159	764	326
																												P9	127	207	781	668	213	156
																												P10	232	623	608	420	144	723
																												P11	131	122	720	180	419	178
																												P12	443	454	164	820	159	189
																												P13	680	381	313	289	719	145
																												P14	514	712	567	158	303	146
																												P15	732	151	323	689	504	192
																												P16	151	145	741	151	266	159
																												P17	324	140	424	440	379	594
																												P18	750	144	562	556	777	155
																												P19	132	629	163	501	266	151
																												P20	154	375	670	731	140	149
																												P21	269	678	337	152	136	498
																												P22	281	144	735	531	771	150
																												P23	407	185	202	209	565	151
																												P24	167	499	176	708	162	283

## Sheet: Fig. 4b_Supplementary Fig. 9d
		RFU
	µM formaldehyde	rep. 1	rep. 2
	250	414	408
	100	193	192
	50	96	102
	25	59	55
	10	34	31
	5	23	25
	2.5	18	20
	0	15	15
		Slope via GraphPad Prism	1.596	RFU/µM
		raw data (RFU)																		daArgC NADPH	daArgC NADH	daArgC1 NADPH	daArgC3 NADPH	daArgC3 NADH	daArgC2(-) NADPH	no enzyme NADPH	no enzyme NADH
		EcAckA-DaArgC			EcAckA-DaArgC1			EcAckA-DaArgC2			EcAckA-DaArgC3			no ArgC					Best-fit values																					Perfect line
	time (min)	rep. 1	rep. 2	rep. 3	rep. 1	rep. 2	rep. 3	rep. 1	rep. 2	rep. 3	rep. 1	rep. 2	rep. 3	rep. 1	rep. 2	rep. 3			Slope	11.77	12.1	11.93	4.311	4.591	4.44	6.689	6.759	7.302	6.237	6.476	6.841	9.734	10.86	11.2	10.06	10.22	10.01	0.05092	0.04102	0
	1	19	20	19	12	13	12	17	18	15	15	14	15	11	12	12
	5	100	119	116	39	37	37	66	68	66	63	61	57	12	12	12
	10	221	241	224	84	84	82	119	130	129	119	113	114	13	12	12			time (min)	daArgC NADPH	daArgC NADH	daArgC1 NADPH	daArgC3 NADPH	daArgC3 NADH	daArgC2(-) NADPH	no enzyme NADPH	no enzyme NADH
	15	274	284	283	105	112	108	167	167	177	153	159	167	12	13	12			1	11.9048	12.5313	11.9048	7.5188	8.14536	7.5188	10.6516	11.2782	9.3985	9.3985	8.77193	9.3985	10.0251	11.2782	11.2782	10.0251	10.0251	9.3985	6.89223	7.5188	7.5188
																			5	62.6566	74.5614	72.6817	24.4361	23.183	23.183	41.3534	42.6065	41.3534	39.4737	38.2206	35.7143	52.6316	59.5238	56.391	46.3659	48.2456	48.8722	7.5188	7.5188	7.5188
		formaldehyde (µM)																	10	138.471	151.003	140.351	52.6316	52.6316	51.3784	74.5614	81.4536	80.8271	74.5614	70.802	71.4286	107.143	124.06	129.073	119.674	121.554	118.421	8.14536	7.5188	7.5188
		EcAckA-DaArgC			EcAckA-DaArgC1			EcAckA-DaArgC2			EcAckA-DaArgC3			no ArgC					15	171.679	177.945	177.318	65.7895	70.1754	67.6692	104.637	104.637	110.902	95.8647	99.6241	104.637	144.737	160.401	162.907	143.484	145.99	143.484	7.5188	8.14536	7.5188
	time (min)	rep. 1	rep. 2	rep. 3	rep. 1	rep. 2	rep. 3	rep. 1	rep. 2	rep. 3	rep. 1	rep. 2	rep. 3	rep. 1	rep. 2	rep. 3
	1	11.9048	12.5313	11.9048	7.5188	8.14536	7.5188	10.6516	11.2782	9.3985	9.3985	8.77193	9.3985	6.89223	7.5188	7.5188
	5	62.6566	74.5614	72.6817	24.4361	23.183	23.183	41.3534	42.6065	41.3534	39.4737	38.2206	35.7143	7.5188	7.5188	7.5188
	10	138.471	151.003	140.351	52.6316	52.6316	51.3784	74.5614	81.4536	80.8271	74.5614	70.802	71.4286	8.14536	7.5188	7.5188
	15	171.679	177.945	177.318	65.7895	70.1754	67.6692	104.637	104.637	110.902	95.8647	99.6241	104.637	7.5188	8.14536	7.5188
		formaldehyde production (µM/min)
		EcAckA-DaArgC			EcAckA-DaArgC1			EcAckA-DaArgC2			EcAckA-DaArgC3			no ArgC
		rep. 1	rep. 2	rep. 3	rep. 1	rep. 2	rep. 3	rep. 1	rep. 2	rep. 3	rep. 1	rep. 2	rep. 3	rep. 1	rep. 2	rep. 3
	final data	11.77	12.1	11.93	4.311	4.591	4.44	6.689	6.759	7.302	6.237	6.476	6.841	0.05092	0.04102	0

## Sheet: Fig. 4c_Suppl. Fig. 9 a-c
		RFU
	µM formaldehyde	rep. 1	rep. 2
	250*	4210*	4005*		excluded data*
	100	2151	2101
	50	1160	1179
	25	640	667
	10	318	318
	5	205	201
	2.5	144	147
	0	83	89
		Slope via GraphPad Prism	20.43	RFU/µM
	0 mM formate
		raw data (RFU)
		empty vector			EcAckA only			DaArgC only			EcAckA-DaArgC			DaArgC1 only			EcAckA-DaArgC1			DaArgC2 only			EcAckA-DaArgC2			DaArgC3 only			EcAckA-DaArgC3			M9 only			M9 only
	time (h)	rep. 1	rep. 2	rep. 3	rep. 1	rep. 2	rep. 3	rep. 1	rep. 2	rep. 3	rep. 1	rep. 2	rep. 3	rep. 1	rep. 2	rep. 3	rep. 1	rep. 2	rep. 3	rep. 1	rep. 2	rep. 3	rep. 1	rep. 2	rep. 3	rep. 1	rep. 2	rep. 3	rep. 1	rep. 2	rep. 3	rep. 1	rep. 2	rep. 3	rep. 1	rep. 2	rep. 3
	0	409	389	419	409	398	421	362	361	347	388	333	381	354	320	382	348	346	383	358	348	372	370	306	350	357	344	367	340	325	324	194	186	193	201	184	200
	1	435	425	422	418	413	409	363	374	379	361	348	392	356	341	372	384	344	385	377	352	369	366	330	340	380	327	379	348	330	342	183	193	207	197	206	210
	2	457	468	431	426	423	426	395	377	375	393	367	402	388	388	391	383	355	366	390	371	384	371	356	348	405	351	398	360	342	334	184	196	199	196	190	202
	4	495	519	468	478	454	443	429	421	404	428	391	406	405	393	403	417	361	399	423	401	423	394	381	371	435	398	414	391	371	382	188	197	199	195	196	202
		baseline-corrected & transformed (µM formaldehyde)
		empty vector			EcAckA only			DaArgC only			EcAckA-DaArgC			DaArgC1 only			EcAckA-DaArgC1			DaArgC2 only			EcAckA-DaArgC2			DaArgC3 only			EcAckA-DaArgC3			M9 only			M9 only
	time (h)	rep. 1	rep. 2	rep. 3	rep. 1	rep. 2	rep. 3	rep. 1	rep. 2	rep. 3	rep. 1	rep. 2	rep. 3	rep. 1	rep. 2	rep. 3	rep. 1	rep. 2	rep. 3	rep. 1	rep. 2	rep. 3	rep. 1	rep. 2	rep. 3	rep. 1	rep. 2	rep. 3	rep. 1	rep. 2	rep. 3	rep. 1	rep. 2	rep. 3	rep. 1	rep. 2	rep. 3
	0	0	0	0	0	0	0	0	0	0	0	0	0	0	0	0	0	0	0	0	0	0	0	0	0	0	0	0	0	0	0	0	0	0	0	0	0
	1	1.27264	1.76211	0.146843	0.440529	0.734214	-0.587372	0.0489476	0.636319	1.56632	-1.32159	0.734214	0.538424	0.0978953	1.0279	-0.489476	1.76211	-0.0978953	0.0978953	0.930005	0.195791	-0.146843	-0.195791	1.17474	-0.489476	1.1258	-0.83211	0.587372	0.391581	0.244738	0.881057	-0.538424	0.342633	0.685267	-0.195791	1.07685	0.489476
	2	2.34949	3.86686	0.587372	0.83211	1.22369	0.244738	1.61527	0.783162	1.37053	0.244738	1.66422	1.0279	1.66422	3.32844	0.440529	1.71317	0.440529	-0.83211	1.56632	1.1258	0.587372	0.0489476	2.44738	-0.0978953	2.34949	0.342633	1.51738	0.978953	0.83211	0.489476	-0.489476	0.489476	0.293686	-0.244738	0.293686	0.0978953
	4	4.2095	6.36319	2.39843	3.37739	2.74107	1.07685	3.27949	2.93686	2.79001	1.95791	2.83896	1.22369	2.49633	3.57318	1.0279	3.37739	0.734214	0.783162	3.1816	2.59422	2.49633	1.17474	3.67107	1.0279	3.81791	2.64317	2.30054	2.49633	2.25159	2.83896	-0.293686	0.538424	0.293686	-0.293686	0.587372	0.0978953
		productivity (µM formaldehyde/ h)
		empty vector			EcAckA only			DaArgC only			EcAckA-DaArgC			DaArgC1 only			EcAckA-DaArgC1			DaArgC2 only			EcAckA-DaArgC2			DaArgC3 only			EcAckA-DaArgC3			M9 only			M9 only
		rep. 1	rep. 2	rep. 3	rep. 1	rep. 2	rep. 3	rep. 1	rep. 2	rep. 3	rep. 1	rep. 2	rep. 3	rep. 1	rep. 2	rep. 3	rep. 1	rep. 2	rep. 3	rep. 1	rep. 2	rep. 3	rep. 1	rep. 2	rep. 3	rep. 1	rep. 2	rep. 3	rep. 1	rep. 2	rep. 3	rep. 1	rep. 2	rep. 3	rep. 1	rep. 2	rep. 3
	final data	1.04	1.596	0.6209	0.8545	0.6769	0.3342	0.8853	0.723	0.6223	0.6237	0.7146	0.2979	0.6811	0.9258	0.3189	0.7664	0.2098	0.1692	0.7832	0.6825	0.6713	0.3203	0.9132	0.3035	0.9524	0.7608	0.5846	0.6363	0.5818	0.6685	-0.04335	0.1231	0.02517	-0.06573	0.06713	-0.01399
		productivity (µM formaldehyde/ min)
		empty vector			EcAckA only			DaArgC only			EcAckA-DaArgC			DaArgC1 only			EcAckA-DaArgC1			DaArgC2 only			EcAckA-DaArgC2			DaArgC3 only			EcAckA-DaArgC3			M9 only			M9 only
		rep. 1	rep. 2	rep. 3	rep. 1	rep. 2	rep. 3	rep. 1	rep. 2	rep. 3	rep. 1	rep. 2	rep. 3	rep. 1	rep. 2	rep. 3	rep. 1	rep. 2	rep. 3	rep. 1	rep. 2	rep. 3	rep. 1	rep. 2	rep. 3	rep. 1	rep. 2	rep. 3	rep. 1	rep. 2	rep. 3	rep. 1	rep. 2	rep. 3	rep. 1	rep. 2	rep. 3
	final data	0.0173333	0.0266	0.0103483	0.0142417	0.0112817	0.00557	0.014755	0.01205	0.0103717	0.010395	0.01191	0.004965	0.0113517	0.01543	0.005315	0.0127733	0.00349667	0.00282	0.0130533	0.011375	0.0111883	0.00533833	0.01522	0.00505833	0.0158733	0.01268	0.00974333	0.010605	0.00969667	0.0111417	-0.0007225	0.00205167	0.0004195	-0.0010955	0.00111883	-0.000233167
	5 mM formate
		raw data (RFU)
		empty vector			EcAckA only			DaArgC only			EcAckA-DaArgC			DaArgC1 only			EcAckA-DaArgC1			DaArgC2 only			EcAckA-DaArgC2			DaArgC3 only			EcAckA-DaArgC3			M9 only			M9 only
	time (h)	rep. 1	rep. 2	rep. 3	rep. 1	rep. 2	rep. 3	rep. 1	rep. 2	rep. 3	rep. 1	rep. 2	rep. 3	rep. 1	rep. 2	rep. 3	rep. 1	rep. 2	rep. 3	rep. 1	rep. 2	rep. 3	rep. 1	rep. 2	rep. 3	rep. 1	rep. 2	rep. 3	rep. 1	rep. 2	rep. 3	rep. 1	rep. 2	rep. 3	rep. 1	rep. 2	rep. 3
	0	416	371	342	383	340	357	358	363	369	303	329	285	333	333	326	346	314	373	367	347	326	305	303	324	333	307	352	326	320	300	207	199	210	194	198	209
	1	408	377	373	360	363	350	364	318	313	306	312	299	309	303	305	424	395	420	358	331	332	436	388	424	323	312	331	438	414	412	202	192	225	196	201	205
	2	348	366	336	398	356	362	349	321	319	319	319	304	299	316	281	453	447	430	335	334	344	506	473	478	355	355	323	528	502	509	206	202	207	205	191	210
	4	421	382	401	401	384	415	409	375	365	399	386	395	339	338	342	667	638	690	395	356	375	836	666	817	364	356	373	839	829	805	238	196	212	197	202	204
		baseline-corrected & transformed (µM formaldehyde)
		empty vector			EcAckA only			DaArgC only			EcAckA-DaArgC			DaArgC1 only			EcAckA-DaArgC1			DaArgC2 only			EcAckA-DaArgC2			DaArgC3 only			EcAckA-DaArgC3			M9 only			M9 only
	time (h)	rep. 1	rep. 2	rep. 3	rep. 1	rep. 2	rep. 3	rep. 1	rep. 2	rep. 3	rep. 1	rep. 2	rep. 3	rep. 1	rep. 2	rep. 3	rep. 1	rep. 2	rep. 3	rep. 1	rep. 2	rep. 3	rep. 1	rep. 2	rep. 3	rep. 1	rep. 2	rep. 3	rep. 1	rep. 2	rep. 3	rep. 1	rep. 2	rep. 3	rep. 1	rep. 2	rep. 3
	0	0	0	0	0	0	0	0	0	0	0	0	0	0	0	0	0	0	0	0	0	0	0	0	0	0	0	0	0	0	0	0	0	0	0	0	0
	1	-0.391581	0.293686	1.51738	-1.1258	1.1258	-0.342633	0.293686	-2.20264	-2.74107	0.146843	-0.83211	0.685267	-1.17474	-1.46843	-1.0279	3.81791	3.96476	2.30054	-0.440529	-0.783162	0.293686	6.41214	4.16055	4.89476	-0.489476	0.244738	-1.0279	5.48213	4.60108	5.48213	-0.244738	-0.342633	0.734214	0.0978953	0.146843	-0.195791
	2	-3.32844	-0.244738	-0.293686	0.734214	0.783162	0.244738	-0.440529	-2.0558	-2.44738	0.783162	-0.489476	0.930005	-1.66422	-0.83211	-2.20264	5.2374	6.51003	2.79001	-1.56632	-0.636319	0.881057	9.83847	8.3211	7.53793	1.07685	2.34949	-1.41948	9.88742	8.90847	10.2301	-0.0489476	0.146843	-0.146843	0.538424	-0.342633	0.0489476
	4	0.244738	0.538424	2.88791	0.881057	2.1537	2.83896	2.49633	0.587372	-0.195791	4.69897	2.79001	5.38424	0.293686	0.244738	0.783162	15.7122	15.859	15.5164	1.37053	0.440529	2.39843	25.9912	17.768	24.1312	1.51738	2.39843	1.0279	25.1101	24.9143	24.7186	1.51738	-0.146843	0.0978953	0.146843	0.195791	-0.244738
		productivity (µM formaldehyde/ h)
		empty vector			EcAckA only			DaArgC only			EcAckA-DaArgC			DaArgC1 only			EcAckA-DaArgC1			DaArgC2 only			EcAckA-DaArgC2			DaArgC3 only			EcAckA-DaArgC3			M9 only			M9 only
		rep. 1	rep. 2	rep. 3	rep. 1	rep. 2	rep. 3	rep. 1	rep. 2	rep. 3	rep. 1	rep. 2	rep. 3	rep. 1	rep. 2	rep. 3	rep. 1	rep. 2	rep. 3	rep. 1	rep. 2	rep. 3	rep. 1	rep. 2	rep. 3	rep. 1	rep. 2	rep. 3	rep. 1	rep. 2	rep. 3	rep. 1	rep. 2	rep. 3	rep. 1	rep. 2	rep. 3
	final data	0.001399	0.1063	0.6042	0.344	0.4797	0.7664	0.6042	0.2811	0.1147	1.218	0.7748	1.352	0.1287	0.165	0.2266	3.863	3.924	3.872	0.3454	0.1622	0.6167	6.415	4.45	6.001	0.4629	0.6629	0.3119	6.269	6.267	6.179	0.4098	-0.004196	-0.04196	0.04475	0.02797	-0.04475
		productivity (µM formaldehyde/ min)
		empty vector			EcAckA only			DaArgC only			EcAckA-DaArgC			DaArgC1 only			EcAckA-DaArgC1			DaArgC2 only			EcAckA-DaArgC2			DaArgC3 only			EcAckA-DaArgC3			M9 only			M9 only
		rep. 1	rep. 2	rep. 3	rep. 1	rep. 2	rep. 3	rep. 1	rep. 2	rep. 3	rep. 1	rep. 2	rep. 3	rep. 1	rep. 2	rep. 3	rep. 1	rep. 2	rep. 3	rep. 1	rep. 2	rep. 3	rep. 1	rep. 2	rep. 3	rep. 1	rep. 2	rep. 3	rep. 1	rep. 2	rep. 3	rep. 1	rep. 2	rep. 3	rep. 1	rep. 2	rep. 3
	final data	2.33167e-05	0.00177167	0.01007	0.00573333	0.007995	0.0127733	0.01007	0.004685	0.00191167	0.0203	0.0129133	0.0225333	0.002145	0.00275	0.00377667	0.0643833	0.0654	0.0645333	0.00575667	0.00270333	0.0102783	0.106917	0.0741667	0.100017	0.007715	0.0110483	0.00519833	0.104483	0.10445	0.102983	0.00683	-6.99333e-05	-0.000699333	0.000745833	0.000466167	-0.000745833
	50 mM formate
		raw data (RFU)
		empty vector			EcAckA only			DaArgC only			EcAckA-DaArgC			DaArgC1 only			EcAckA-DaArgC1			DaArgC2 only			EcAckA-DaArgC2			DaArgC3 only			EcAckA-DaArgC3			M9 only			M9 only
	time (h)	rep. 1	rep. 2	rep. 3	rep. 1	rep. 2	rep. 3	rep. 1	rep. 2	rep. 3	rep. 1	rep. 2	rep. 3	rep. 1	rep. 2	rep. 3	rep. 1	rep. 2	rep. 3	rep. 1	rep. 2	rep. 3	rep. 1	rep. 2	rep. 3	rep. 1	rep. 2	rep. 3	rep. 1	rep. 2	rep. 3	rep. 1	rep. 2	rep. 3	rep. 1	rep. 2	rep. 3
	0	470	514	496	448	469	497	429	383	420	423	385	404	413	415	393	449	428	430	451	423	448	406	373	424	410	401	423	393	396	382	220	212	224	222	199	221
	1	457	452	445	420	429	470	382	411	407	467	443	453	389	407	389	630	691	714	436	456	434	831	721	820	397	405	389	738	776	740	239	217	218	200	211	230
	2	434	428	409	417	393	413	387	390	392	589	569	564	390	406	380	1095	1247	1137	433	422	459	1697	1439	1491	433	407	418	1558	1475	1510	219	214	225	225	214	223
	4	410	428	401	415	414	443	387	404	406	1059	995	1003	402	440	393	2070	2306	2139	506	488	527	3084	2850	3074	520	491	474	3109	3163	3002	204	219	226	205	203	215
		baseline-corrected & transformed (µM formaldehyde)
		empty vector			EcAckA only			DaArgC only			EcAckA-DaArgC			DaArgC1 only			EcAckA-DaArgC1			DaArgC2 only			EcAckA-DaArgC2			DaArgC3 only			EcAckA-DaArgC3			M9 only			M9 only
	time (h)	rep. 1	rep. 2	rep. 3	rep. 1	rep. 2	rep. 3	rep. 1	rep. 2	rep. 3	rep. 1	rep. 2	rep. 3	rep. 1	rep. 2	rep. 3	rep. 1	rep. 2	rep. 3	rep. 1	rep. 2	rep. 3	rep. 1	rep. 2	rep. 3	rep. 1	rep. 2	rep. 3	rep. 1	rep. 2	rep. 3	rep. 1	rep. 2	rep. 3	rep. 1	rep. 2	rep. 3
	0	0	0	0	0	0	0	0	0	0	0	0	0	0	0	0	0	0	0	0	0	0	0	0	0	0	0	0	0	0	0	0	0	0	0	0	0
	1	-0.636319	-3.03475	-2.49633	-1.37053	-1.95791	-1.32159	-2.30054	1.37053	-0.636319	2.1537	2.83896	2.39843	-1.17474	-0.391581	-0.195791	8.85952	12.8732	13.9011	-0.734214	1.61527	-0.685267	20.8027	17.0338	19.3833	-0.636319	0.195791	-1.66422	16.8869	18.6001	17.5233	0.930005	0.244738	-0.293686	-1.07685	0.587372	0.440529
	2	-1.76211	-4.2095	-4.25844	-1.51738	-3.72002	-4.1116	-2.0558	0.342633	-1.37053	8.12531	9.00636	7.83162	-1.1258	-0.440529	-0.636319	31.6202	40.0881	34.606	-0.881057	-0.0489476	0.538424	63.1914	52.1782	52.2271	1.1258	0.293686	-0.244738	57.024	52.8145	55.2129	-0.0489476	0.0978953	0.0489476	0.146843	0.734214	0.0978953
	4	-2.93686	-4.2095	-4.65002	-1.61527	-2.69212	-2.64317	-2.0558	1.0279	-0.685267	31.1307	29.8581	29.3196	-0.538424	1.22369	0	79.3441	91.9236	83.6515	2.69212	3.1816	3.86686	131.082	121.243	129.711	5.38424	4.40529	2.49633	132.942	135.438	128.243	-0.783162	0.342633	0.0978953	-0.83211	0.195791	-0.293686
		productivity (µM formaldehyde/ h)
		empty vector			EcAckA only			DaArgC only			EcAckA-DaArgC			DaArgC1 only			EcAckA-DaArgC1			DaArgC2 only			EcAckA-DaArgC2			DaArgC3 only			EcAckA-DaArgC3			M9 only			M9 only
		rep. 1	rep. 2	rep. 3	rep. 1	rep. 2	rep. 3	rep. 1	rep. 2	rep. 3	rep. 1	rep. 2	rep. 3	rep. 1	rep. 2	rep. 3	rep. 1	rep. 2	rep. 3	rep. 1	rep. 2	rep. 3	rep. 1	rep. 2	rep. 3	rep. 1	rep. 2	rep. 3	rep. 1	rep. 2	rep. 3	rep. 1	rep. 2	rep. 3	rep. 1	rep. 2	rep. 3
	final data	-0.751	-0.9426	-1.103	-0.3412	-0.6307	-0.6839	-0.3902	0.1566	-0.1608	8.053	7.692	7.558	-0.06993	0.3356	-0.001399	20.55	23.68	21.31	0.73	0.6783	1.068	33.73	31.21	33.19	1.471	1.124	0.7776	34.37	34.74	33.05	-0.2825	0.06993	0.05174	-0.1175	0.02098	-0.1105
		productivity (µM formaldehyde/ min)
		empty vector			EcAckA only			DaArgC only			EcAckA-DaArgC			DaArgC1 only			EcAckA-DaArgC1			DaArgC2 only			EcAckA-DaArgC2			DaArgC3 only			EcAckA-DaArgC3			M9 only			M9 only
		rep. 1	rep. 2	rep. 3	rep. 1	rep. 2	rep. 3	rep. 1	rep. 2	rep. 3	rep. 1	rep. 2	rep. 3	rep. 1	rep. 2	rep. 3	rep. 1	rep. 2	rep. 3	rep. 1	rep. 2	rep. 3	rep. 1	rep. 2	rep. 3	rep. 1	rep. 2	rep. 3	rep. 1	rep. 2	rep. 3	rep. 1	rep. 2	rep. 3	rep. 1	rep. 2	rep. 3
	final data	-0.0125167	-0.01571	-0.0183833	-0.00568667	-0.0105117	-0.0113983	-0.00650333	0.00261	-0.00268	0.134217	0.1282	0.125967	-0.0011655	0.00559333	-2.33167e-05	0.3425	0.394667	0.355167	0.0121667	0.011305	0.0178	0.562167	0.520167	0.553167	0.0245167	0.0187333	0.01296	0.572833	0.579	0.550833	-0.00470833	0.0011655	0.000862333	-0.00195833	0.000349667	-0.00184167

## Sheet: Fig. 5a
		calibration curve
		glycolyl-CoA (µM)	area under curve
		0	78
		1	478
		2	715
		5	1728
		10	3429
		20	5919
		50	15038
		100	27741
		200	51950
		500	115107
		1000*	195899*		excluded data*
		2000*	323092*
		Slope via GraphPad Prism	231.5	area/µM
		LmACR-EcAckA-DaArgC			LmACR-EcAckA-DaArgC3			BsACS-LmACR			no enzyme
		raw data exported from MassHunter
	time (min)	rep.1	rep.2	rep.3	rep.1	rep.2	rep.3	rep.1	rep.2	rep.3	rep.1	rep.2	rep.3
	5	697	978	602	173	143	130	754	742	695	14	23	19
	20	4156	4082	3240	2373	1981	1674	2174	2135	2178	13	12	20
	40	6256	6120	5439	4438	3970	3775	2785	2959	2868	26	28	19
	60	8339	6812	3953	6234	5281	5006	3896	4035	4235	23	20	20
		µM glycolyl-CoA in LC-MS probe
slope fit gCoA	time (min)	rep.1	rep.2	rep.3	rep.1	rep.2	rep.3	rep.1	rep.2	rep.3	rep.1	rep.2	rep.3
231.5	5	3.0108	4.22462	2.60043	0.7473	0.617711	0.561555	3.25702	3.20518	3.00216	0.0604752	0.0993521	0.0820734
	20	17.9525	17.6328	13.9957	10.2505	8.55724	7.2311	9.39093	9.22246	9.40821	0.0561555	0.0518359	0.0863931
	40	27.0238	26.4363	23.4946	19.1706	17.149	16.3067	12.0302	12.7819	12.3888	0.112311	0.12095	0.0820734
	60	36.0216	29.4255	17.0756	26.9287	22.8121	21.6242	16.8294	17.4298	18.2937	0.0993521	0.0863931	0.0863931
		µM glycolyl-CoA in reaction
dilution factor	time (min)	rep.1	rep.2	rep.3	rep.1	rep.2	rep.3	rep.1	rep.2	rep.3	rep.1	rep.2	rep.3
3	5	9.0324	12.6739	7.8013	2.2419	1.85313	1.68467	9.77106	9.61555	9.00648	0.181425	0.298056	0.24622
	20	53.8575	52.8985	41.987	30.7516	25.6717	21.6933	28.1728	27.6674	28.2246	0.168467	0.155508	0.259179
	40	81.0713	79.3089	70.4838	57.5119	51.4471	48.9201	36.0907	38.3456	37.1663	0.336933	0.362851	0.24622
	60	108.0648*	88.27646*	51.22678*	80.7862	68.4363	64.8726	50.4881	52.2894	54.8812	0.298056	0.259179	0.259179
		glycolyl-CoA production (µM/min)
		rep.1	rep.2	rep.3	rep.1	rep.2	rep.3	rep.1	rep.2	rep.3	rep.1	rep.2	rep.3
	final dataset	2.021	1.872	1.771	1.409	1.21	1.166	0.6946	0.7419	0.7849	0.002827	0.0006126	0.0001319

[truncated: 19 more sheets: Fig. 5b_Supplementary Fig. 11 , Supplementary Fig. 1a, Supplementary Fig. 1b, Supplementary Fig. 4, Supplementary Fig. 5a, Supplementary Fig. 6a, Supplementary Fig. 6b, Supplementary Fig. 7, Supplementary Fig. 10a, Supplementary Fig. 10b, Supplementary Fig. 13, Supplementary Fig. 16, Supplementary Fig. 17, Supplementary Fig, 19a, Supplementary Fig, 19b, Supplementary Fig, 19c, Supplementary Fig. 21a, Supplementary Fig. 21b, Supplementary Fig. 21c]
